# Supplementary material for: Inhibiting the Evolution of Antibiotic Resistance
Source: Mol Cell. 2019 Jan 3;73(1):157–165.e5. doi: 10.1016/j.molcel.2018.10.015 (PMC6320318; doi:10.1016/j.molcel.2018.10.015)
Supplement: Table S1. Mutations Identified from Trimethoprim Evolution using WGS, Related to Figures 2, S2, and S3 — Catalog of mutations for each replicate (6 WT and 6 Δmfd) at each time course of trimethoprim evolution (7 total). Highlighted in yellow are folA resistance conferring mutations (including putative promoter mutations), and highlighted in blue are dnaQ hypermutator mutations. For each mutation, the genomic location, nucleotide change, amino acid change, and gene are listed. Each individual replicate sequenced is cross-referenced with Figure S2, and isolates used to measure mutation rate in Figure S3 are indicated. [file mmc2.xlsx]

## Sheet: WT-1
Table S1. Mutations identified from trimethoprim evolution using WGS				Mutations identified via WGS						Mutations identified via WGS						Mutations identified via WGS						Mutations identified via WGS						Mutations identified via WGS						Mutations identified via WGS						Mutations identified via WGS
	Replicate	Time point	position	nucleotide change	AA change	gene		Time point	position	nucleotide change	AA change	gene		Time point	position	nucleotide change	AA change	gene		Time point	position	nucleotide change	AA change	gene		Time point	position	nucleotide change	AA change	gene		Time point	position	nucleotide change	AA change	gene			position	nucleotide change	AA change	gene
	WT-1*(**)	T1	3821318	T→G	V127G (GTA→GGA)	ygdP		T2	3821318	T→G	V127G (GTA→GGA)	ygdP		T3	3821318	T→G	V127G (GTA→GGA)	ygdP		T4	11024	G→A	intergenic (‑684/‑25)	pST19_00206 ← / → carA		T5	11024	G→A	intergenic (‑684/‑25)	pST19_00206 ← / → carA		T6	11024	G→A	intergenic (‑684/‑25)	pST19_00206 ← / → carA		T7	11024	G→A	intergenic (‑684/‑25)	pST19_00206 ← / → carA
	*Row 3 from Figure S2																				36067	G→T	M20I (ATG→ATT)	folA →			35973	G→A	intergenic (+164/‑35)	kefC → / → folA			35973	G→A	intergenic (+164/‑35)	kefC → / → folA			35973	G→A	intergenic (+164/‑35)	kefC → / → folA
	(**) T1 and T7 isolate from this experiment was isolated for mutation rate analysis (Fig S3)																				236701	T→A	I33N (ATC→AAC)	dnaQ →			36067	G→T	M20I (ATG→ATT)	folA →			36067	G→T	M20I (ATG→ATT)	folA →			36067	G→T	M20I (ATG→ATT)	folA →
																					469637	A→T	D583V (GAT→GTT)	aefA →			236701	T→A	I33N (ATC→AAC)	dnaQ →			236701	T→A	I33N (ATC→AAC)	dnaQ →			36088	T→G	D27E (GAT→GAG)	folA →
																					560283	A→C	intergenic (‑22/‑289)	ybdG ← / → apeE			469637	A→T	D583V (GAT→GTT)	aefA →			469637	A→T	D583V (GAT→GTT)	aefA →			36465	T→C	F153S (TTC→TCC)	folA →
																					1043714	T→G	S117A (TCC→GCC)	flgJ →			560283	A→C	intergenic (‑22/‑289)	ybdG ← / → apeE			560283	A→C	intergenic (‑22/‑289)	ybdG ← / → apeE			236701	T→A	I33N (ATC→AAC)	dnaQ →
																					1197961	T→A	I761N (ATC→AAC)	pheT →			599995	T→G	E18D (GAA→GAC)	ybdM ←			599995	T→G	E18D (GAA→GAC)	ybdM ←			469637	A→T	D583V (GAT→GTT)	aefA →
																					1410270	T→G	L205F (TTA→TTC)	pST19_26544 ←			718936	A→G	N129S (AAT→AGT)	pST19_13599 →			718936	A→G	N129S (AAT→AGT)	pST19_13599 →			560283	A→C	intergenic (‑22/‑289)	ybdG ← / → apeE
																					1638512	G→C	P884A (CCG→GCG)	narG ←			840990	C→T	A222T (GCC→ACC)	ybiU ←			840990	C→T	A222T (GCC→ACC)	ybiU ←			599995	T→G	E18D (GAA→GAC)	ybdM ←
																					2107601	T→C	D46D (GAT→GAC)	narP →			899396	C→G	A388P (GCC→CCC)	poxB ←			899396	C→G	A388P (GCC→CCC)	poxB ←			634182	T→G	D75A (GAC→GCC)	rlpA ←
																					2581099	T→G	S205R (AGC→CGC)	ggt ←			902150	A→C	F400V (TTC→GTC)	hcp ←			902150	A→C	F400V (TTC→GTC)	hcp ←			718936	A→G	N129S (AAT→AGT)	pST19_13599 →
																					3041394	A→G	N305S (AAC→AGC)	melA →			1020772	G→A	S199S (AGC→AGT)	yceE ←			1020772	G→A	S199S (AGC→AGT)	yceE ←			768838	A→C	intergenic (‑129/+95)	gpmA ← / ← galM
																					3094276	A→C	intergenic (+177/+244)	‑ → / ← yjeS			1043714	T→G	S117A (TCC→GCC)	flgJ →			1043714	T→G	S117A (TCC→GCC)	flgJ →			819747	C→G	A332G (GCG→GGG)	dinG →
																					3107642	T→C	D419D (GAT→GAC)	purA →			1160542	C→T	G84S (GGC→AGC)	xthA ←			1160542	C→T	G84S (GGC→AGC)	xthA ←			840990	C→T	A222T (GCC→ACC)	ybiU ←
																					3219623	G→T	intergenic (‑211/‑21)	pST19_60651 ← / → yjgP			1182044	+G	coding (8/669 nt)	yniC ←			1182044	+G	coding (8/669 nt)	yniC ←			860917	T→G	L248V (TTG→GTG)	pST19_16234 →
																					3427865	G→C	A128P (GCG→CCG)	putA →			1197961	T→A	I761N (ATC→AAC)	pheT →			1197961	T→A	I761N (ATC→AAC)	pheT →			865341	A→G	intergenic (‑282/‑65)	pST19_16312 ← / → yliI
																					3560163	C→G	C10S (TGC→TCC)	pST19_66977 ←			1210520	A→C	L105R (CTA→CGA)	ydiD ←			1210520	A→C	L105R (CTA→CGA)	ydiD ←			899396	C→G	A388P (GCC→CCC)	poxB ←
																					3668525	G→A	G41E (GGA→GAA)	pST19_69082 →			1271942	+T	coding (710/1017 nt)	ssaL →			1271942	+T	coding (710/1017 nt)	ssaL →			902150	A→C	F400V (TTC→GTC)	hcp ←
																					3821318	T→G	V127G (GTA→GGA)	ygdP →			1410270	T→G	L205F (TTA→TTC)	pST19_26544 ←			1409140	C→A	intergenic (‑4/+278)	pST19_26533 ← / ← pST19_26544			1011917	(G)12→11	intergenic (+88/‑3)	ymdA → / → pST19_19081
																					4123609	A→C	Y200D (TAT→GAT)	emrD ←			1416050	C→T	G367S (GGC→AGC)	glgX ←			1410270	T→G	L205F (TTA→TTC)	pST19_26544 ←			1020772	G→A	S199S (AGC→AGT)	yceE ←
																					4414650	A→G	P339P (CCT→CCC)	pST19_83201 ←			1608810	Δ1 bp	coding (508/744 nt)	yciC →			1416050	C→T	G367S (GGC→AGC)	glgX ←			1043714	T→G	S117A (TCC→GCC)	flgJ →
																					4429634	T→C	D147D (GAT→GAC)	hemN →			1638512	G→C	P884A (CCG→GCG)	narG ←			1608810	Δ1 bp	coding (508/744 nt)	yciC →			1047709	G→C	A921G (GCC→GGC)	rne ←
																					4496851	G→A	S311F (TCT→TTT)	pST19_84749 ←			1720873	A→C	V524G (GTC→GGC)	prc ←			1638512	G→C	P884A (CCG→GCG)	narG ←			1059898	A→C	D184A (GAC→GCC)	fabF →
																					4553763	G→C	G23G (GGC→GGG)	priA ←			1722975	A→G	S59P (TCC→CCC)	proQ ←			1720873	A→C	V524G (GTC→GGC)	prc ←			1073254	T→C	intergenic (+142/‑113)	ycfP → / → ndh
																											1855993	G→C	G198G (GGC→GGG)	yeeO ←			1722975	A→G	S59P (TCC→CCC)	proQ ←			1160542	C→T	G84S (GGC→AGC)	xthA ←
																											1903367	A→G	E349G (GAG→GGG)	sopA →			1855993	G→C	G198G (GGC→GGG)	yeeO ←			1182044	+G	coding (8/669 nt)	yniC ←
																											1925008	T→C	D346G (GAT→GGT)	rfbM ←			1903367	A→G	E349G (GAG→GGG)	sopA →			1197961	T→A	I761N (ATC→AAC)	pheT →
																											2005804	A→G	D456D (GAT→GAC)	stcC ←			1925008	T→C	D346G (GAT→GGT)	rfbM ←			1210520	A→C	L105R (CTA→CGA)	ydiD ←
																											2021401	T→C	E140G (GAA→GGA)	yehZ ←			2005804	A→G	D456D (GAT→GAC)	stcC ←			1239029	A→C	L438R (CTG→CGG)	pykF ←
																											2064461	G→A	A546V (GCT→GTT)	fruA ←			2021401	T→C	E140G (GAA→GGA)	yehZ ←			1271942	+T	coding (710/1017 nt)	ssaL →
																											2088968	C→T	E114E (GAG→GAA)	yejK ←			2064461	G→A	A546V (GCT→GTT)	fruA ←			1286227	T→C	I78T (ATC→ACC)	ydhB →
																											2091698	(T)7→6	intergenic (+40/+91)	‑ → / ← pST19_39564			2088968	C→T	E114E (GAG→GAA)	yejK ←			1289706	T→A	T92S (ACC→TCC)	ydhO ←
																											2107601	T→C	D46D (GAT→GAC)	narP →			2091698	(T)7→6	intergenic (+40/+91)	‑ → / ← pST19_39564			1409140	C→A	intergenic (‑4/+278)	pST19_26533 ← / ← pST19_26544
																											2167855	A→G	I285V (ATT→GTT)	yfbG →			2107601	T→C	D46D (GAT→GAC)	narP →			1410270	T→G	L205F (TTA→TTC)	pST19_26544 ←
																											2323382	C→T	E316K (GAG→AAG)	pST19_43855 ←			2167855	A→G	I285V (ATT→GTT)	yfbG →			1416050	C→T	G367S (GGC→AGC)	glgX ←
																											2408650	C→A	intergenic (‑15/+50)	mreC ← / ← mreB			2323382	C→T	E316K (GAG→AAG)	pST19_43855 ←			1474320	C→A	V98V (GTG→GTT)	ydcP ←
																											2413187	T→A	intergenic (+18/‑95)	yhdH → / → yedY			2408650	C→A	intergenic (‑15/+50)	mreC ← / ← mreB			1518746	A→G	P19P (CCT→CCC)	ydbH ←
																											2441655	A→G	I137V (ATC→GTC)	trkA →			2413187	T→A	intergenic (+18/‑95)	yhdH → / → yedY			1608810	Δ1 bp	coding (508/744 nt)	yciC →
																											2497542	T→C	D55G (GAC→GGC)	gph ←			2441655	A→G	I137V (ATC→GTC)	trkA →			1638512	G→C	P884A (CCG→GCG)	narG ←
																											2581099	T→G	S205R (AGC→CGC)	ggt ←			2490061	G→A	intergenic (+770/‑5574)	cysG → / → yhfL			1720873	A→C	V524G (GTC→GGC)	prc ←
																											2625335	A→T	L52H (CTC→CAC)	prlC ←			2497542	T→C	D55G (GAC→GGC)	gph ←			1722975	A→G	S59P (TCC→CCC)	proQ ←
																											2772623	C→T	R29* (CGA→TGA)	ilvL →			2581099	T→G	S205R (AGC→CGC)	ggt ←			1771474	(T)7→8	intergenic (‑1520/‑422)	ruvA ← / → yebB
																											2818925	G→T	G145C (GGC→TGC)	yigB →			2625335	A→T	L52H (CTC→CAC)	prlC ←			1811893	T→G	R98S (AGA→AGC)	pST19_34284 ←
																											2878113	T→C	G1400G (GGT→GGC)	rpoC →			2772623	C→T	R29* (CGA→TGA)	ilvL →			1854871	(T)6→7	intergenic (‑456/+42)	pST19_35069 ← / ← ‑
																											2878383	(ATT)3→2	coding (205‑207/324 nt)	pST19_54366 →			2818925	G→T	G145C (GGC→TGC)	yigB →			1855993	G→C	G198G (GGC→GGG)	yeeO ←
																											3041394	A→G	N305S (AAC→AGC)	melA →			2878113	T→C	G1400G (GGT→GGC)	rpoC →			1903367	A→G	E349G (GAG→GGG)	sopA →
																											3094276	A→C	intergenic (+177/+244)	‑ → / ← yjeS			2878383	(ATT)3→2	coding (205‑207/324 nt)	pST19_54366 →			1925008	T→C	D346G (GAT→GGT)	rfbM ←
																											3107642	T→C	D419D (GAT→GAC)	purA →			3041394	A→G	N305S (AAC→AGC)	melA →			2005804	A→G	D456D (GAT→GAC)	stcC ←
																											3219623	G→T	intergenic (‑211/‑21)	pST19_60651 ← / → yjgP			3094276	A→C	intergenic (+177/+244)	‑ → / ← yjeS			2007196	T→C	N225D (AAT→GAT)	stcB ←
																											3246056	T→C	I621V (ATC→GTC)	pST19_61124 ←			3107642	T→C	D419D (GAT→GAC)	purA →			2021401	T→C	E140G (GAA→GGA)	yehZ ←
																											3378049	(A)7→8	coding (10/705 nt)	pST19_63625 →			3219623	G→T	intergenic (‑211/‑21)	pST19_60651 ← / → yjgP			2038197	G→T	P163P (CCG→CCT)	pST19_38546 →
																											3383845	A→C	K239T (AAG→ACG)	bcfD →			3246056	T→C	I621V (ATC→GTC)	pST19_61124 ←			2064461	G→A	A546V (GCT→GTT)	fruA ←
																											3427865	G→C	A128P (GCG→CCG)	putA →			3378049	(A)7→8	coding (10/705 nt)	pST19_63625 →			2088968	C→T	E114E (GAG→GAA)	yejK ←
																											3560163	C→G	C10S (TGC→TCC)	pST19_66977 ←			3383845	A→C	K239T (AAG→ACG)	bcfD →			2091698	(T)7→6	intergenic (+40/+91)	‑ → / ← pST19_39564
																											3596300	T→C	L605L (TTA→TTG)	fadH ←			3427865	G→C	A128P (GCG→CCG)	putA →			2107601	T→C	D46D (GAT→GAC)	narP →
																											3668525	G→A	G41E (GGA→GAA)	pST19_69082 →			3560163	C→G	C10S (TGC→TCC)	pST19_66977 ←			2167855	A→G	I285V (ATT→GTT)	yfbG →
																											3818648	C→G	intergenic (‑152/+18)	ygdR ← / ← ygdQ			3596300	T→C	L605L (TTA→TTG)	fadH ←			2323382	C→T	E316K (GAG→AAG)	pST19_43855 ←
																											3821318	T→G	V127G (GTA→GGA)	ygdP →			3668525	G→A	G41E (GGA→GAA)	pST19_69082 →			2408650	C→A	intergenic (‑15/+50)	mreC ← / ← mreB
																											3895734	C→T	intergenic (‑387/‑58)	sopD ← / → ygcB			3818648	C→G	intergenic (‑152/+18)	ygdR ← / ← ygdQ			2413187	T→A	intergenic (+18/‑95)	yhdH → / → yedY
																											4062256	G→A	R726R (CGC→CGT)	iroC ←			3821318	T→G	V127G (GTA→GGA)	ygdP →			2431915	+C	noncoding (9/114 nt)	‑ ←
																											4123609	A→C	Y200D (TAT→GAT)	emrD ←			3895734	C→T	intergenic (‑387/‑58)	sopD ← / → ygcB			2441655	A→G	I137V (ATC→GTC)	trkA →
																											4191591	G→A	G180D (GGC→GAC)	yicF →			4062256	G→A	R726R (CGC→CGT)	iroC ←			2490061	G→A	intergenic (+770/‑5574)	cysG → / → yhfL
																											4217927	C→G	A218P (GCC→CCC)	rfaD ←			4123609	A→C	Y200D (TAT→GAT)	emrD ←			2497542	T→C	D55G (GAC→GGC)	gph ←
																											4352811	T→A	V219E (GTG→GAG)	asrC →			4191591	G→A	G180D (GGC→GAC)	yicF →			2581099	T→G	S205R (AGC→CGC)	ggt ←
																											4414650	A→G	P339P (CCT→CCC)	pST19_83201 ←			4217927	C→G	A218P (GCC→CCC)	rfaD ←			2625335	A→T	L52H (CTC→CAC)	prlC ←
																											4429634	T→C	D147D (GAT→GAC)	hemN →			4352811	T→A	V219E (GTG→GAG)	asrC →			2772623	C→T	R29* (CGA→TGA)	ilvL →
																											4496851	G→A	S311F (TCT→TTT)	pST19_84749 ←			4414650	A→G	P339P (CCT→CCC)	pST19_83201 ←			2818925	G→T	G145C (GGC→TGC)	yigB →
																											4553763	G→C	G23G (GGC→GGG)	priA ←			4429634	T→C	D147D (GAT→GAC)	hemN →			2878113	T→C	G1400G (GGT→GGC)	rpoC →
																											4620580	A→G	E39G (GAA→GGA)	pST19_87107 →			4496851	G→A	S311F (TCT→TTT)	pST19_84749 ←			2878383	(ATT)3→2	coding (205‑207/324 nt)	pST19_54366 →
																											4632268	A→G	intergenic (‑75/‑8)	ptsJ ← / → pdxK			4553763	G→C	G23G (GGC→GGG)	priA ←			3041394	A→G	N305S (AAC→AGC)	melA →
																											4661153	T→A	intergenic (‑24/‑180)	pST19_87866 ← / → glk			4620580	A→G	E39G (GAA→GGA)	pST19_87107 →			3094276	A→C	intergenic (+177/+244)	‑ → / ← yjeS
																											4674530	C→T	A309T (GCG→ACG)	yfdC ←			4632268	A→G	intergenic (‑75/‑8)	ptsJ ← / → pdxK			3107642	T→C	D419D (GAT→GAC)	purA →
																											4758327	T→A	D111E (GAT→GAA)	pST19_89728 →			4661153	T→A	intergenic (‑24/‑180)	pST19_87866 ← / → glk			3135756	G→C	A188G (GCC→GGC)	ytfG ←
																											4835701	T→C	E130G (GAA→GGA)	spvD ←			4674530	C→T	A309T (GCG→ACG)	yfdC ←			3219623	G→T	intergenic (‑211/‑21)	pST19_60651 ← / → yjgP
																											4857102	A→G	intergenic (‑165/‑346)	samA ← / → pST19_91570			4758327	T→A	D111E (GAT→GAA)	pST19_89728 →			3246056	T→C	I621V (ATC→GTC)	pST19_61124 ←
																											4901305	G→C	A12P (GCG→CCG)	ompS →			4835701	T→C	E130G (GAA→GGA)	spvD ←			3378049	(A)7→8	coding (10/705 nt)	pST19_63625 →
																																	4857102	A→G	intergenic (‑165/‑346)	samA ← / → pST19_91570			3383845	A→C	K239T (AAG→ACG)	bcfD →
																																	4901305	G→C	A12P (GCG→CCG)	ompS →			3427865	G→C	A128P (GCG→CCG)	putA →
																																							3560163	C→G	C10S (TGC→TCC)	pST19_66977 ←
																																							3596300	T→C	L605L (TTA→TTG)	fadH ←
																																							3668525	G→A	G41E (GGA→GAA)	pST19_69082 →
																																							3818648	C→G	intergenic (‑152/+18)	ygdR ← / ← ygdQ
																																							3821318	T→G	V127G (GTA→GGA)	ygdP →
																																							3895734	C→T	intergenic (‑387/‑58)	sopD ← / → ygcB
																																							4062256	G→A	R726R (CGC→CGT)	iroC ←
																																							4123609	A→C	Y200D (TAT→GAT)	emrD ←
																																							4146939	T→C	E338G (GAA→GGA)	pST19_78169 ←
																																							4191591	G→A	G180D (GGC→GAC)	yicF →
																																							4217927	C→G	A218P (GCC→CCC)	rfaD ←
																																							4352811	T→A	V219E (GTG→GAG)	asrC →
																																							4409987	T→C	K73E (AAA→GAA)	pST19_83120 ←
																																							4414650	A→G	P339P (CCT→CCC)	pST19_83201 ←
																																							4429634	T→C	D147D (GAT→GAC)	hemN →
																																							4496851	G→A	S311F (TCT→TTT)	pST19_84749 ←
																																							4553763	G→C	G23G (GGC→GGG)	priA ←
																																							4620580	A→G	E39G (GAA→GGA)	pST19_87107 →
																																							4632268	A→G	intergenic (‑75/‑8)	ptsJ ← / → pdxK
																																							4661153	T→A	intergenic (‑24/‑180)	pST19_87866 ← / → glk
																																							4674530	C→T	A309T (GCG→ACG)	yfdC ←
																																							4758327	T→A	D111E (GAT→GAA)	pST19_89728 →
																																							4773642	Δ1 bp	coding (1277/1902 nt)	pST19_89969 ←
																																							4802366	A→C	E145A (GAG→GCG) S69A (TCT→GCT)	trbH → pST19_90504 ←
																																							4835701	T→C	E130G (GAA→GGA)	spvD ←
																																							4857102	A→G	intergenic (‑165/‑346)	samA ← / → pST19_91570
																																							4890949	A→G	intergenic (+101/‑181)	fliR → / → rcsA
																																							4901305	G→C	A12P (GCG→CCG)	ompS →

## Sheet: WT-2
				Mutations identified via WGS						Mutations identified via WGS						Mutations identified via WGS						Mutations identified via WGS						Mutations identified via WGS						Mutations identified via WGS						Mutations identified via WGS
	Replicate	Time point	position	nucleotide change	AA change	gene		Time point	position	nucleotide change	AA change	gene		Time point	position	nucleotide change	AA change	gene		Time point	position	nucleotide change	AA change	gene		Time point	position	nucleotide change	AA change	gene		Time point	position	nucleotide change	AA change	gene		Time point	position	nucleotide change	AA change	gene
	WT-2*	T1	2502259	+A	coding (193/522 nt)	aroK ←		T2	35947	C→T	intergenic (+138/‑61)	kefC → / → folA		T3	35947	C→T	intergenic (+138/‑61)	kefC → / → folA		T4	35947	C→T	intergenic (+138/‑61)	kefC → / → folA		T5	35947	C→T	intergenic (+138/‑61)	kefC → / → folA		T6	35947	C→T	intergenic (+138/‑61)	kefC → / → folA		T7	35947	C→T	intergenic (+138/‑61)	kefC → / → folA
	*Row 6 from Figure S2														36465	T→C	F153S (TTC→TCC)	folA →			36465	T→C	F153S (TTC→TCC)	folA →			36465	T→C	F153S (TTC→TCC)	folA →			36465	T→C	F153S (TTC→TCC)	folA →			36088	T→A	D27E (GAT→GAA)	folA →
																																	2490061	G→A	intergenic (+770/‑5574)	cysG → / → yhfL			36465	T→C	F153S (TTC→TCC)	folA →
																																							115104	C→A	G340G (GGC→GGA)	aceF →
																																							158468	T→C	D784D (GAT→GAC)	mrcB →
																																							215980	T→C	V102A (GTC→GCC)	yaeQ →
																																							236701	T→A	I33N (ATC→AAC)	dnaQ →
																																							261251	T→C	M110T (ATG→ACG)	sciT →
																																							312176	A→G	N96S (AAT→AGT)	pST19_05945 →
																																							379301	T→C	I44V (ATC→GTC)	araJ ←
																																							451436	G→T	E436D (GAG→GAT)	mdlA →
																																							454405	A→G	I50V (ATC→GTC)	amtB →
																																							486255	T→A	I191F (ATC→TTC)	fsr ←
																																							502344	(T)5→4	coding (1859/2415 nt)	ybbP →
																																							510188	T→C	N87N (AAT→AAC)	allR →
																																							565604	G→A	L317L (CTG→TTG)	pST19_10702 ←
																																							604299	G→A	V158I (GTT→ATT)	ahpC →
																																							644604	G→A	R204R (CGC→CGT)	leuS ←
																																							665646	A→G	F158L (TTC→CTC)	ybeX ←
																																							713304	Δ1 bp	coding (462/933 nt)	ybgK →
																																							838835	A→C	E48D (GAA→GAC)	pST19_15816 →
																																							910879	G→T	intergenic (‑124/‑200)	cspD ← / → yljA
																																							1052208	T→G	V17G (GTG→GGG)	pST19_19823 →
																																							1142135	G→A	A224V (GCG→GTG)	yeaG ←
																																							1146840	C→T	V188I (GTT→ATT)	yeaD ←
																																							1153620	A→G	S64P (TCC→CCC)	sppA ←
																																							1247604	(T)5→6	coding (817/3063 nt)	ttrA ←
																																							1282135	T→C	T69A (ACG→GCG)	ydhE ←
																																							1306971	T→C	intergenic (‑12/+590)	ydgR ← / ← nth
																																							1409140	C→A	intergenic (‑4/+278)	pST19_26533 ← / ← pST19_26544
																																							1470585	T→C	K25E (AAA→GAA)	ugtL ←
																																							1496536	A→G	intergenic (‑19/+150)	trg ← / ← adhC
																																							1532045	C→A	R125L (CGA→CTA)	ydaL ←
																																							1577628	+T	intergenic (+100/‑22)	yciR → / → pST19_29699
																																							1585214	A→T	D407E (GAT→GAA)	acnA ←
																																							1642002	(C)7→8	coding (945/1398 nt)	narK ←
																																							1654195	C→G	R174P (CGC→CCC)	hemA ←
																																							1673626	T→C	V364A (GTC→GCC)	gdhA →
																																							1681728	(G)7→8	coding (1265/1299 nt)	dadA ←
																																							1719916	A→C	S54A (TCC→GCC)	htpX ←
																																							1798335	(A)5→4	coding (128/2016 nt)	cheA ←
																																							1799007	A→T	D130E (GAT→GAA)	motB ←
																																							1810364	(T)6→7	coding (694/1212 nt)	tyrP →
																																							1824715	T→C	E8G (GAA→GGA)	fliA ←
																																							1845990	(G)8→7	intergenic (+307/‑168)	pST19_34907 → / → pST19_34929
																																							1902352	T→C	S11P (TCT→CCT)	sopA →
																																							1926101	T→G	M297L (ATG→CTG)	rfbN ←
																																							1971885	C→T	S843S (AGC→AGT)	yegE →
																																							2082660	A→C	R87R (CGT→CGG)	yejG ←
																																							2100655	C→G	A222P (GCG→CCG)	pST19_39705 ←
																																							2140535	+G	coding (277/885 nt)	pST19_40450 →
																																							2146427	C→T	V286V (GTG→GTA)	pST19_40559 ←
																																							2196853	C→T	M144I (ATG→ATA)	nuoE ←
																																							2391496	(A)5→4	coding (245/630 nt)	pST19_45095 ←
																																							2502100	(T)6→5	coding (352/522 nt)	aroK ←
																																							2510656	A→G	E256G (GAA→GGA)	yrfF →
																																							2798256	T→C	Y264H (TAC→CAC)	wecE →
																																							2938522	A→G	S29P (TCC→CCC)	lysC ←
																																							3058156	T→C	E34G (GAA→GGA)	rtsB ←
																																							3070308	T→C	M85T (ATG→ACG)	fxsA →
																																							3119082	T→A	R75S (AGA→AGT)	yjfO ←
																																							3230192	G→A	A314T (GCC→ACC)	pST19_60854 →
																																							3273683	(T)6→7	coding (581/702 nt)	pST19_61695 ←
																																							3277055	A→C	R279R (CGT→CGG)	hsdM ←
																																							3303979	(A)7→8	coding (572/726 nt)	yjjQ →
																																							3333747	T→C	I222I (ATT→ATC)	nadR →
																																							3581513	A→C	E156D (GAA→GAC)	yhaN →
																																							3788947	(A)6→5	coding (148/399 nt)	pST19_71394 →
																																							3802555	(A)5→4	coding (741/864 nt)	pST19_71622 →
																																							4057015	+C	coding (779/2181 nt)	iroN →
																																							4081332	(T)5→4	coding (4/693 nt) coding (906/906 nt)	gpP ← gpO ←
																																							4147342	C→A	A204S (GCC→TCC)	pST19_78169 ←
																																							4183769	Δ1 bp	coding (900/1206 nt)	gltS →
																																							4204686	(T)5→4	intergenic (‑130/‑315)	kdtA ← / → rfaQ
																																							4346700	C→T	intergenic (‑113/+68)	nifS ← / ← yfhP
																																							4351739	A→G	E138G (GAA→GGA)	asrB →
																																							4364026	C→T	Y80Y (TAC→TAT)	cadA →
																																							4490731	A→G	intergenic (‑105/‑32)	pST19_84666 ← / → pST19_84670
																																							4556078	G→A	P290L (CCA→CTA)	pST19_85854 ←
																																							4616155	C→G	A191G (GCC→GGC)	eutR →
																																							4887563	C→T	P109L (CCG→CTG)	fliM →

## Sheet: WT-3
							Mutations identified via WGS						Mutations identified via WGS						Mutations identified via WGS						Mutations identified via WGS						Mutations identified via WGS						Mutations identified via WGS
	Replicate	Time point			Time point	position	nucleotide change	AA change	gene		Time point	position	nucleotide change	AA change	gene		Time point	position	nucleotide change	AA change	gene		Time point	position	nucleotide change	AA change	gene		Time point	position	nucleotide change	AA change	gene		Time point	position	nucleotide change	AA change	gene
	WT-3*	T1	NO MUTATIONS		T2	3821132	+T	coding (194/531 nt)	ygdP →		T3	3821132	+T	coding (194/531 nt)	ygdP →		T4	3821132	+T	coding (194/531 nt)	ygdP →		T5	3821132	+T	coding (194/531 nt)	ygdP →		T6	3821132	+T	coding (194/531 nt)	ygdP →		T7	35947	C→T	intergenic (+138/‑61)	kefC → / → folA
	*Row 2 from Figure S2																																			36465	T→C	F153S (TTC→TCC)	folA →
																																				746894	T→C	D115D (GAT→GAC)	ybgC →
																																				3821296	G→T	E120* (GAG→TAG)	ygdP →
																																				3883293	T→A	D48E (GAT→GAA)	pyrG →

## Sheet: WT-4
				Mutations identified via WGS							Mutations identified via WGS						Mutations identified via WGS						Mutations identified via WGS						Mutations identified via WGS						Mutations identified via WGS						Mutations identified via WGS
	Replicate	Time point	position	nucleotide change	AA change	gene			Time point	position	nucleotide change	AA change	gene		Time point	position	nucleotide change	AA change	gene		Time point	position	nucleotide change	AA change	gene		Time point	position	nucleotide change	AA change	gene		Time point	position	nucleotide change	AA change	gene		Time point	position	nucleotide change	AA change	gene
	WT-4*	T1	11024	G→A	intergenic (‑684/‑25)	pST19_00206 ← / → carA			T2	11024	G→A	intergenic (‑684/‑25)	pST19_00206 ← / → carA		T3	11024	G→A	intergenic (‑684/‑25)	pST19_00206 ← / → carA		T4	11024	G→A	intergenic (‑684/‑25)	pST19_00206 ← / → carA		T5	11024	G→A	intergenic (‑684/‑25)	pST19_00206 ← / → carA		T6	4300	C→T	S188L (TCA→TTA)	citC2 →		T7	4300	C→T	S188L (TCA→TTA)	citC2 →
	*Row 11 from Figure S2		35973	G→A	intergenic (+164/‑35)	kefC → / → folA				35973	G→A	intergenic (+164/‑35)	kefC → / → folA			35973	G→A	intergenic (+164/‑35)	kefC → / → folA			35973	G→A	intergenic (+164/‑35)	kefC → / → folA			35973	G→A	intergenic (+164/‑35)	kefC → / → folA			11024	G→A	intergenic (‑684/‑25)	pST19_00206 ← / → carA			11024	G→A	intergenic (‑684/‑25)	pST19_00206 ← / → carA
			36067	G→T	M20I (ATG→ATT)	folA →				36067	G→T	M20I (ATG→ATT)	folA →			36067	G→T	M20I (ATG→ATT)	folA →			36067	G→T	M20I (ATG→ATT)	folA →			36067	G→T	M20I (ATG→ATT)	folA →			29824	(A)6→5	intergenic (+108/+116)	pST19_00553 → / ← pST19_00569			29824	(A)6→5	intergenic (+108/+116)	pST19_00553 → / ← pST19_00569
			179486	(A)7→6	coding (10/1428 nt)	htrA →				179486	(A)7→6	coding (10/1428 nt)	htrA →			179486	(A)7→6	coding (10/1428 nt)	htrA →			179486	(A)7→6	coding (10/1428 nt)	htrA →			36465	T→C	F153S (TTC→TCC)	folA →			35973	G→A	intergenic (+164/‑35)	kefC → / → folA			35973	G→A	intergenic (+164/‑35)	kefC → / → folA
			224884	A→G	noncoding (524/3163 nt)	‑ →				224884	A→G	noncoding (524/3163 nt)	‑ →			224884	A→G	noncoding (524/3163 nt)	‑ →			224884	A→G	noncoding (524/3163 nt)	‑ →			179486	(A)7→6	coding (10/1428 nt)	htrA →			36067	G→T	M20I (ATG→ATT)	folA →			36067	G→T	M20I (ATG→ATT)	folA →
			236701	T→A	I33N (ATC→AAC)	dnaQ →				236701	T→A	I33N (ATC→AAC)	dnaQ →			236701	T→A	I33N (ATC→AAC)	dnaQ →			236701	T→A	I33N (ATC→AAC)	dnaQ →			224884	A→G	noncoding (524/3163 nt)	‑ →			36465	T→C	F153S (TTC→TCC)	folA →			36465	T→C	F153S (TTC→TCC)	folA →
			322564	G→T	A141S (GCT→TCT)	pST19_06117 →				322564	G→T	A141S (GCT→TCT)	pST19_06117 →			322564	G→T	A141S (GCT→TCT)	pST19_06117 →			322564	G→T	A141S (GCT→TCT)	pST19_06117 →			236701	T→A	I33N (ATC→AAC)	dnaQ →			36636	T→C	N269S (AAC→AGC)	apaH ←			36636	T→C	N269S (AAC→AGC)	apaH ←
			460053	A→G	G24G (GGA→GGG)	rpmJ2 →				460053	A→G	G24G (GGA→GGG)	rpmJ2 →			460053	A→G	G24G (GGA→GGG)	rpmJ2 →			460053	A→G	G24G (GGA→GGG)	rpmJ2 →			322564	G→T	A141S (GCT→TCT)	pST19_06117 →			57516	T→C	L237L (CTT→CTC)	araC →			57516	T→C	L237L (CTT→CTC)	araC →
			469637	A→T	D583V (GAT→GTT)	aefA →				469637	A→T	D583V (GAT→GTT)	aefA →			469637	A→T	D583V (GAT→GTT)	aefA →			469637	A→T	D583V (GAT→GTT)	aefA →			430906	T→C	T202A (ACC→GCC)	cyoA ←			68369	T→C	E179G (GAG→GGG)	leuA ←			68369	T→C	E179G (GAG→GGG)	leuA ←
			500373	T→C	S191P (TCG→CCG)	ybbA →				500373	T→C	S191P (TCG→CCG)	ybbA →			500373	T→C	S191P (TCG→CCG)	ybbA →			500373	T→C	S191P (TCG→CCG)	ybbA →			460053	A→G	G24G (GGA→GGG)	rpmJ2 →			69757	+A	coding (23/945 nt)	leuO →			69757	+A	coding (23/945 nt)	leuO →
			560283	A→C	intergenic (‑22/‑289)	ybdG ← / → apeE				560283	A→C	intergenic (‑22/‑289)	ybdG ← / → apeE			560283	A→C	intergenic (‑22/‑289)	ybdG ← / → apeE			560283	A→C	intergenic (‑22/‑289)	ybdG ← / → apeE			469637	A→T	D583V (GAT→GTT)	aefA →			106974	C→T	A2T (GCA→ACA)	pST19_02047 ←			106974	C→T	A2T (GCA→ACA)	pST19_02047 ←
			589080	A→T	D82E (GAT→GAA)	fepB ←				589080	A→T	D82E (GAT→GAA)	fepB ←			589080	A→T	D82E (GAT→GAA)	fepB ←			589080	A→T	D82E (GAT→GAA)	fepB ←			500373	T→C	S191P (TCG→CCG)	ybbA →			111660	C→T	A85V (GCG→GTG)	aceE →			111660	C→T	A85V (GCG→GTG)	aceE →
			599995	T→G	E18D (GAA→GAC)	ybdM ←				599995	T→G	E18D (GAA→GAC)	ybdM ←			599995	T→G	E18D (GAA→GAC)	ybdM ←			599995	T→G	E18D (GAA→GAC)	ybdM ←			560283	A→C	intergenic (‑22/‑289)	ybdG ← / → apeE			117415	C→T	V414V (GTC→GTT)	lpdA →			117415	C→T	V414V (GTC→GTT)	lpdA →
			718936	A→G	N129S (AAT→AGT)	pST19_13599 →				718936	A→G	N129S (AAT→AGT)	pST19_13599 →			718936	A→G	N129S (AAT→AGT)	pST19_13599 →			718936	A→G	N129S (AAT→AGT)	pST19_13599 →			589080	A→T	D82E (GAT→GAA)	fepB ←			138737	C→T	L159L (CTG→TTG)	yadH →			138737	C→T	L159L (CTG→TTG)	yadH →
			731203	C→T	intergenic (+97/‑312)	pST19_13785 → / → sdhC				731203	C→T	intergenic (+97/‑312)	pST19_13785 → / → sdhC			731203	C→T	intergenic (+97/‑312)	pST19_13785 → / → sdhC			731203	C→T	intergenic (+97/‑312)	pST19_13785 → / → sdhC			599995	T→G	E18D (GAA→GAC)	ybdM ←			140816	A→G	S657P (TCG→CCG)	stiC ←			140816	A→G	S657P (TCG→CCG)	stiC ←
			840990	C→T	A222T (GCC→ACC)	ybiU ←				840990	C→T	A222T (GCC→ACC)	ybiU ←			840990	C→T	A222T (GCC→ACC)	ybiU ←			840990	C→T	A222T (GCC→ACC)	ybiU ←			718936	A→G	N129S (AAT→AGT)	pST19_13599 →			156967	A→G	N284S (AAT→AGT)	mrcB →			156967	A→G	N284S (AAT→AGT)	mrcB →
			899396	C→G	A388P (GCC→CCC)	poxB ←				899396	C→G	A388P (GCC→CCC)	poxB ←			899396	C→G	A388P (GCC→CCC)	poxB ←			899396	C→G	A388P (GCC→CCC)	poxB ←			723027	A→G	E243E (GAA→GAG)	pST19_13654 →			161408	G→A	S80N (AGC→AAC)	fhuC →			161408	G→A	S80N (AGC→AAC)	fhuC →
			902150	A→C	F400V (TTC→GTC)	hcp ←				902150	A→C	F400V (TTC→GTC)	hcp ←			902150	A→C	F400V (TTC→GTC)	hcp ←			902150	A→C	F400V (TTC→GTC)	hcp ←			731203	C→T	intergenic (+97/‑312)	pST19_13785 → / → sdhC			161540	A→G	D124G (GAC→GGC)	fhuC →			161540	A→G	D124G (GAC→GGC)	fhuC →
			1016383	T→C	I353I (ATT→ATC)	mdoG →				1016383	T→C	I353I (ATT→ATC)	mdoG →			1016383	T→C	I353I (ATT→ATC)	mdoG →			1016383	T→C	I353I (ATT→ATC)	mdoG →			840990	C→T	A222T (GCC→ACC)	ybiU ←			173602	A→G	intergenic (‑126/‑44)	hemL ← / → yadQ			173602	A→G	intergenic (‑126/‑44)	hemL ← / → yadQ
			1020772	G→A	S199S (AGC→AGT)	yceE ←				1020772	G→A	S199S (AGC→AGT)	yceE ←			1020772	G→A	S199S (AGC→AGT)	yceE ←			1020772	G→A	S199S (AGC→AGT)	yceE ←			899396	C→G	A388P (GCC→CCC)	poxB ←			179486	(A)7→6	coding (10/1428 nt)	htrA →			179486	(A)7→6	coding (10/1428 nt)	htrA →
			1033811	G→T	intergenic (+200/‑65)	mviM → / → mviN				1033811	G→T	intergenic (+200/‑65)	mviM → / → mviN			1033811	G→T	intergenic (+200/‑65)	mviM → / → mviN			1033811	G→T	intergenic (+200/‑65)	mviM → / → mviN			902150	A→C	F400V (TTC→GTC)	hcp ←			224884	A→G	noncoding (524/3163 nt)	‑ →			224884	A→G	noncoding (524/3163 nt)	‑ →
			1043714	T→G	S117A (TCC→GCC)	flgJ →				1043714	T→G	S117A (TCC→GCC)	flgJ →			1043714	T→G	S117A (TCC→GCC)	flgJ →			1043714	T→G	S117A (TCC→GCC)	flgJ →			1011917	(G)12→11	intergenic (+88/‑3)	ymdA → / → pST19_19081			235689	A→G	E112E (GAA→GAG)	yafS →			235689	A→G	E112E (GAA→GAG)	yafS →
			1148389	T→C	K115E (AAA→GAA)	gapA ←				1148389	T→C	K115E (AAA→GAA)	gapA ←			1148389	T→C	K115E (AAA→GAA)	gapA ←			1148389	T→C	K115E (AAA→GAA)	gapA ←			1016383	T→C	I353I (ATT→ATC)	mdoG →			235758	+G	coding (405/723 nt)	yafS →			235758	+G	coding (405/723 nt)	yafS →
			1160542	C→T	G84S (GGC→AGC)	xthA ←				1160542	C→T	G84S (GGC→AGC)	xthA ←			1160542	C→T	G84S (GGC→AGC)	xthA ←			1160542	C→T	G84S (GGC→AGC)	xthA ←			1020772	G→A	S199S (AGC→AGT)	yceE ←			236701	T→A	I33N (ATC→AAC)	dnaQ →			236701	T→A	I33N (ATC→AAC)	dnaQ →
			1182044	+G	coding (8/669 nt)	yniC ←				1182044	+G	coding (8/669 nt)	yniC ←			1182044	+G	coding (8/669 nt)	yniC ←			1182044	+G	coding (8/669 nt)	yniC ←			1033811	G→T	intergenic (+200/‑65)	mviM → / → mviN			240572	G→A	R413* (CGA→TGA)	sciC ←			240572	G→A	R413* (CGA→TGA)	sciC ←
			1197961	T→A	I761N (ATC→AAC)	pheT →				1197961	T→A	I761N (ATC→AAC)	pheT →			1197961	T→A	I761N (ATC→AAC)	pheT →			1197961	T→A	I761N (ATC→AAC)	pheT →			1043714	T→G	S117A (TCC→GCC)	flgJ →			246180	A→G	E595E (GAA→GAG)	sciG →			246180	A→G	E595E (GAA→GAG)	sciG →
			1210520	A→C	L105R (CTA→CGA)	ydiD ←				1210520	A→C	L105R (CTA→CGA)	ydiD ←			1210520	A→C	L105R (CTA→CGA)	ydiD ←			1210520	A→C	L105R (CTA→CGA)	ydiD ←			1148389	T→C	K115E (AAA→GAA)	gapA ←			266674	Δ1 bp	coding (931/4095 nt)	pST19_05050 →			266674	Δ1 bp	coding (931/4095 nt)	pST19_05050 →
			1271942	+T	coding (710/1017 nt)	ssaL →				1271942	+T	coding (710/1017 nt)	ssaL →			1271942	+T	coding (710/1017 nt)	ssaL →			1271942	+T	coding (710/1017 nt)	ssaL →			1160542	C→T	G84S (GGC→AGC)	xthA ←			273966	A→G	T7A (ACT→GCT)	pST19_05197 →			273966	A→G	T7A (ACT→GCT)	pST19_05197 →
			1416050	C→T	G367S (GGC→AGC)	glgX ←				1416050	C→T	G367S (GGC→AGC)	glgX ←			1410270	T→G	L205F (TTA→TTC)	pST19_26544 ←			1410270	T→G	L205F (TTA→TTC)	pST19_26544 ←			1182044	+G	coding (8/669 nt)	yniC ←			280628	C→T	H154H (CAC→CAT)	ybeJ →			280628	C→T	H154H (CAC→CAT)	ybeJ →
			1422120	(C)5→6	coding (309/786 nt)	pST19_26759 ←				1422120	(C)5→6	coding (309/786 nt)	pST19_26759 ←			1416050	C→T	G367S (GGC→AGC)	glgX ←			1416050	C→T	G367S (GGC→AGC)	glgX ←			1210520	A→C	L105R (CTA→CGA)	ydiD ←			293109	A→G	intergenic (+1061/‑287)	dinP → / → prfH			293109	A→G	intergenic (+1061/‑287)	dinP → / → prfH
			1608810	Δ1 bp	coding (508/744 nt)	yciC →				1608810	Δ1 bp	coding (508/744 nt)	yciC →			1422310	+T	coding (119/786 nt)	pST19_26759 ←			1422310	+T	coding (119/786 nt)	pST19_26759 ←			1271942	+T	coding (710/1017 nt)	ssaL →			307984	C→T	L145L (CTC→CTT)	leuD2 →			307984	C→T	L145L (CTC→CTT)	leuD2 →
			1638512	G→C	P884A (CCG→GCG)	narG ←				1638512	G→C	P884A (CCG→GCG)	narG ←			1608810	Δ1 bp	coding (508/744 nt)	yciC →			1608810	Δ1 bp	coding (508/744 nt)	yciC →			1410270	T→G	L205F (TTA→TTC)	pST19_26544 ←			322564	G→T	A141S (GCT→TCT)	pST19_06117 →			322564	G→T	A141S (GCT→TCT)	pST19_06117 →
			1720873	A→C	V524G (GTC→GGC)	prc ←				1720873	A→C	V524G (GTC→GGC)	prc ←			1638512	G→C	P884A (CCG→GCG)	narG ←			1638512	G→C	P884A (CCG→GCG)	narG ←			1414973	G→A	intergenic (+13/+100)	pST19_26610 → / ← glgX			340106	G→A	K482K (AAG→AAA)	res →			340106	G→A	K482K (AAG→AAA)	res →
			1722975	A→G	S59P (TCC→CCC)	proQ ←				1722975	A→G	S59P (TCC→CCC)	proQ ←			1720873	A→C	V524G (GTC→GGC)	prc ←			1720873	A→C	V524G (GTC→GGC)	prc ←			1416050	C→T	G367S (GGC→AGC)	glgX ←			370650	G→A	D64N (GAT→AAT)	yaiB →			370650	G→A	D64N (GAT→AAT)	yaiB →
			1732114	T→C	intergenic (‑119/‑565)	sopE2 ← / → pST19_32724				1732114	T→C	intergenic (‑119/‑565)	sopE2 ← / → pST19_32724			1722975	A→G	S59P (TCC→CCC)	proQ ←			1722975	A→G	S59P (TCC→CCC)	proQ ←			1422120	(C)5→6	coding (309/786 nt)	pST19_26759 ←			384089	C→T	intergenic (‑147/‑68)	sbcD ← / → phoB			384089	C→T	intergenic (‑147/‑68)	sbcD ← / → phoB
			1855993	G→C	G198G (GGC→GGG)	yeeO ←				1855993	G→C	G198G (GGC→GGG)	yeeO ←			1732114	T→C	intergenic (‑119/‑565)	sopE2 ← / → pST19_32724			1732114	T→C	intergenic (‑119/‑565)	sopE2 ← / → pST19_32724			1422133	T→C	N99S (AAC→AGC)	pST19_26759 ←			388949	G→A	M312I (ATG→ATA)	proY →			388949	G→A	M312I (ATG→ATA)	proY →
			1903367	A→G	E349G (GAG→GGG)	sopA →				1903367	A→G	E349G (GAG→GGG)	sopA →			1855993	G→C	G198G (GGC→GGG)	yeeO ←			1855993	G→C	G198G (GGC→GGG)	yeeO ←			1422310	+T	coding (119/786 nt)	pST19_26759 ←			403777	T→C	L191S (TTA→TCA)	ribD →			403777	T→C	L191S (TTA→TCA)	ribD →
			1925008	T→C	D346G (GAT→GGT)	rfbM ←				1925008	T→C	D346G (GAT→GGT)	rfbM ←			1903367	A→G	E349G (GAG→GGG)	sopA →			1903367	A→G	E349G (GAG→GGG)	sopA →			1442969	G→A	T1090T (ACG→ACA)	narZ →			409220	C→T	G212E (GGA→GAA)	dxs ←			409220	C→T	G212E (GGA→GAA)	dxs ←
			2005804	A→G	D456D (GAT→GAC)	stcC ←				2005804	A→G	D456D (GAT→GAC)	stcC ←			1925008	T→C	D346G (GAT→GGT)	rfbM ←			1925008	T→C	D346G (GAT→GGT)	rfbM ←			1608810	Δ1 bp	coding (508/744 nt)	yciC →			414080	G→A	S101S (AGC→AGT)	phnU ←			414080	G→A	S101S (AGC→AGT)	phnU ←
			2021401	T→C	E140G (GAA→GGA)	yehZ ←				2021401	T→C	E140G (GAA→GGA)	yehZ ←			2005804	A→G	D456D (GAT→GAC)	stcC ←			2005804	A→G	D456D (GAT→GAC)	stcC ←			1638512	G→C	P884A (CCG→GCG)	narG ←			415733	C→T	E261K (GAA→AAA)	phnS ←			415733	C→T	E261K (GAA→AAA)	phnS ←
			2033713	C→T	G27R (GGA→AGA)	pST19_38448 ←				2033713	C→T	G27R (GGA→AGA)	pST19_38448 ←			2021401	T→C	E140G (GAA→GGA)	yehZ ←			2021401	T→C	E140G (GAA→GGA)	yehZ ←			1720873	A→C	V524G (GTC→GGC)	prc ←			430906	T→C	T202A (ACC→GCC)	cyoA ←			430906	T→C	T202A (ACC→GCC)	cyoA ←
			2043106	A→G	E296G (GAA→GGA)	pST19_38624 →				2043106	A→G	E296G (GAA→GGA)	pST19_38624 →			2033713	C→T	G27R (GGA→AGA)	pST19_38448 ←			2033713	C→T	G27R (GGA→AGA)	pST19_38448 ←			1722975	A→G	S59P (TCC→CCC)	proQ ←			435937	C→T	S304F (TCT→TTT)	tig →			435937	C→T	S304F (TCT→TTT)	tig →
			2064461	G→A	A546V (GCT→GTT)	fruA ←				2064461	G→A	A546V (GCT→GTT)	fruA ←			2043106	A→G	E296G (GAA→GGA)	pST19_38624 →			2043106	A→G	E296G (GAA→GGA)	pST19_38624 →			1732114	T→C	intergenic (‑119/‑565)	sopE2 ← / → pST19_32724			438286	A→G	K280K (AAA→AAG)	clpX →			438286	A→G	K280K (AAA→AAG)	clpX →
			2088968	C→T	E114E (GAG→GAA)	yejK ←				2088968	C→T	E114E (GAG→GAA)	yejK ←			2064461	G→A	A546V (GCT→GTT)	fruA ←			2064461	G→A	A546V (GCT→GTT)	fruA ←			1855993	G→C	G198G (GGC→GGG)	yeeO ←			451254	Δ1 bp	coding (1126/1773 nt)	mdlA →			451254	Δ1 bp	coding (1126/1773 nt)	mdlA →
			2091698	(T)7→6	intergenic (+40/+91)	‑ → / ← pST19_39564				2091698	(T)7→6	intergenic (+40/+91)	‑ → / ← pST19_39564			2088968	C→T	E114E (GAG→GAA)	yejK ←			2088968	C→T	E114E (GAG→GAA)	yejK ←			1903367	A→G	E349G (GAG→GGG)	sopA →			451668	A→G	N514D (AAT→GAT)	mdlA →			451668	A→G	N514D (AAT→GAT)	mdlA →
			2107601	T→C	D46D (GAT→GAC)	narP →				2107601	T→C	D46D (GAT→GAC)	narP →			2091698	(T)7→6	intergenic (+40/+91)	‑ → / ← pST19_39564			2091698	(T)7→6	intergenic (+40/+91)	‑ → / ← pST19_39564			1925008	T→C	D346G (GAT→GGT)	rfbM ←			459812	C→T	R33C (CGT→TGT)	rpmE2 →			459812	C→T	R33C (CGT→TGT)	rpmE2 →
			2164302	G→A	A94V (GCC→GTC)	ais ←				2164302	G→A	A94V (GCC→GTC)	ais ←			2107601	T→C	D46D (GAT→GAC)	narP →			2107601	T→C	D46D (GAT→GAC)	narP →			2005804	A→G	D456D (GAT→GAC)	stcC ←			460053	A→G	G24G (GGA→GGG)	rpmJ2 →			460053	A→G	G24G (GGA→GGG)	rpmJ2 →
			2167855	A→G	I285V (ATT→GTT)	yfbG →				2167855	A→G	I285V (ATT→GTT)	yfbG →			2164302	G→A	A94V (GCC→GTC)	ais ←			2164302	G→A	A94V (GCC→GTC)	ais ←			2021401	T→C	E140G (GAA→GGA)	yehZ ←			469637	A→T	D583V (GAT→GTT)	aefA →			469637	A→T	D583V (GAT→GTT)	aefA →
			2323382	C→T	E316K (GAG→AAG)	pST19_43855 ←				2323382	C→T	E316K (GAG→AAG)	pST19_43855 ←			2167855	A→G	I285V (ATT→GTT)	yfbG →			2167855	A→G	I285V (ATT→GTT)	yfbG →			2033713	C→T	G27R (GGA→AGA)	pST19_38448 ←			476760	T→C	F63L (TTT→CTT)	recR →			476760	T→C	F63L (TTT→CTT)	recR →
			2408650	C→A	intergenic (‑15/+50)	mreC ← / ← mreB				2408650	C→A	intergenic (‑15/+50)	mreC ← / ← mreB			2323382	C→T	E316K (GAG→AAG)	pST19_43855 ←			2323382	C→T	E316K (GAG→AAG)	pST19_43855 ←			2043106	A→G	E296G (GAA→GGA)	pST19_38624 →			482259	C→T	intergenic (‑51/‑102)	aes ← / → gsk			482259	C→T	intergenic (‑51/‑102)	aes ← / → gsk
			2413187	T→A	intergenic (+18/‑95)	yhdH → / → yedY				2413187	T→A	intergenic (+18/‑95)	yhdH → / → yedY			2408650	C→A	intergenic (‑15/+50)	mreC ← / ← mreB			2408650	C→A	intergenic (‑15/+50)	mreC ← / ← mreB			2064461	G→A	A546V (GCT→GTT)	fruA ←			500373	T→C	S191P (TCG→CCG)	ybbA →			500373	T→C	S191P (TCG→CCG)	ybbA →
			2441655	A→G	I137V (ATC→GTC)	trkA →				2441655	A→G	I137V (ATC→GTC)	trkA →			2413187	T→A	intergenic (+18/‑95)	yhdH → / → yedY			2413187	T→A	intergenic (+18/‑95)	yhdH → / → yedY			2088968	C→T	E114E (GAG→GAA)	yejK ←			502205	T→G	S574A (TCC→GCC)	ybbP →			502205	T→G	S574A (TCC→GCC)	ybbP →
			2495112	T→G	intergenic (+5821/‑523)	cysG → / → yhfL				2495112	T→G	intergenic (+5821/‑523)	cysG → / → yhfL			2441655	A→G	I137V (ATC→GTC)	trkA →			2441655	A→G	I137V (ATC→GTC)	trkA →			2091698	(T)7→6	intergenic (+40/+91)	‑ → / ← pST19_39564			521642	C→T	W145* (TGG→TGA)	ylbA ←			521642	C→T	W145* (TGG→TGA)	ylbA ←
			2497542	T→C	D55G (GAC→GGC)	gph ←				2497542	T→C	D55G (GAC→GGC)	gph ←			2495112	T→G	intergenic (+5821/‑523)	cysG → / → yhfL			2495112	T→G	intergenic (+5821/‑523)	cysG → / → yhfL			2107601	T→C	D46D (GAT→GAC)	narP →			528927	T→C	M144T (ATG→ACG)	arcC →			528927	T→C	M144T (ATG→ACG)	arcC →
			2548904	Δ1 bp	coding (668/1509 nt)	glpD →				2548904	Δ1 bp	coding (668/1509 nt)	glpD →			2497542	T→C	D55G (GAC→GGC)	gph ←			2497542	T→C	D55G (GAC→GGC)	gph ←			2164302	G→A	A94V (GCC→GTC)	ais ←			546143	G→A	T180M (ACG→ATG)	fimW ←			546143	G→A	T180M (ACG→ATG)	fimW ←
			2581099	T→G	S205R (AGC→CGC)	ggt ←				2581099	T→G	S205R (AGC→CGC)	ggt ←			2548904	Δ1 bp	coding (668/1509 nt)	glpD →			2548904	Δ1 bp	coding (668/1509 nt)	glpD →			2167855	A→G	I285V (ATT→GTT)	yfbG →			549318	A→G	F173S (TTT→TCT)	pST19_10392 ←			549318	A→G	F173S (TTT→TCT)	pST19_10392 ←
			2625335	A→T	L52H (CTC→CAC)	prlC ←				2625335	A→T	L52H (CTC→CAC)	prlC ←			2581099	T→G	S205R (AGC→CGC)	ggt ←			2581099	T→G	S205R (AGC→CGC)	ggt ←			2323382	C→T	E316K (GAG→AAG)	pST19_43855 ←			560283	A→C	intergenic (‑22/‑289)	ybdG ← / → apeE			560283	A→C	intergenic (‑22/‑289)	ybdG ← / → apeE
			2633122	A→G	S247P (TCC→CCC)	pST19_49672 ←				2633122	A→G	S247P (TCC→CCC)	pST19_49672 ←			2625335	A→T	L52H (CTC→CAC)	prlC ←			2625335	A→T	L52H (CTC→CAC)	prlC ←			2408650	C→A	intergenic (‑15/+50)	mreC ← / ← mreB			563694	Δ1 bp	coding (986/2730 nt)	pST19_10647 →			563694	Δ1 bp	coding (986/2730 nt)	pST19_10647 →
			2694340	T→G	R181R (CGT→CGG)	torR →				2694340	T→G	R181R (CGT→CGG)	torR →			2633122	A→G	S247P (TCC→CCC)	pST19_49672 ←			2633122	A→G	S247P (TCC→CCC)	pST19_49672 ←			2413187	T→A	intergenic (+18/‑95)	yhdH → / → yedY			573195	G→A	A327A (GCC→GCT)	ybdK ←			573195	G→A	A327A (GCC→GCT)	ybdK ←
			2724880	G→A	E173E (GAG→GAA)	yidZ →				2724880	G→A	E173E (GAG→GAA)	yidZ →			2694340	T→G	R181R (CGT→CGG)	torR →			2694340	T→G	R181R (CGT→CGG)	torR →			2431915	+C	noncoding (9/114 nt)	‑ ←			573781	+A	coding (395/1119 nt)	ybdK ←			573781	+A	coding (395/1119 nt)	ybdK ←
			2726378	A→G	I49V (ATC→GTC)	yieF →				2726378	A→G	I49V (ATC→GTC)	yieF →			2724880	G→A	E173E (GAG→GAA)	yidZ →			2724880	G→A	E173E (GAG→GAA)	yidZ →			2441655	A→G	I137V (ATC→GTC)	trkA →			578200	A→G	S274G (AGC→GGC)	fes →			578200	A→G	S274G (AGC→GGC)	fes →
			2748704	A→C	V198G (GTA→GGA)	atpB ←				2748704	A→C	V198G (GTA→GGA)	atpB ←			2726378	A→G	I49V (ATC→GTC)	yieF →			2726378	A→G	I49V (ATC→GTC)	yieF →			2490061	G→A	intergenic (+770/‑5574)	cysG → / → yhfL			589080	A→T	D82E (GAT→GAA)	fepB ←			589080	A→T	D82E (GAT→GAA)	fepB ←
			2772623	C→T	R29* (CGA→TGA)	ilvL →				2772623	C→T	R29* (CGA→TGA)	ilvL →			2748704	A→C	V198G (GTA→GGA)	atpB ←			2748704	A→C	V198G (GTA→GGA)	atpB ←			2495112	T→G	intergenic (+5821/‑523)	cysG → / → yhfL			596308	C→T	G552G (GGC→GGT)	cstA →			596308	C→T	G552G (GGC→GGT)	cstA →
			2804647	Δ1 bp	intergenic (+38/‑65)	yifK → / → ‑				2804647	Δ1 bp	intergenic (+38/‑65)	yifK → / → ‑			2772623	C→T	R29* (CGA→TGA)	ilvL →			2772623	C→T	R29* (CGA→TGA)	ilvL →			2497542	T→C	D55G (GAC→GGC)	gph ←			599995	T→G	E18D (GAA→GAC)	ybdM ←			599995	T→G	E18D (GAA→GAC)	ybdM ←
			2818925	G→T	G145C (GGC→TGC)	yigB →				2818925	G→T	G145C (GGC→TGC)	yigB →			2804647	Δ1 bp	intergenic (+38/‑65)	yifK → / → ‑			2804647	Δ1 bp	intergenic (+38/‑65)	yifK → / → ‑			2548904	Δ1 bp	coding (668/1509 nt)	glpD →			603242	C→T	G49E (GGA→GAA)	dsbG ←			603242	C→T	G49E (GGA→GAA)	dsbG ←
			2878113	T→C	G1400G (GGT→GGC)	rpoC →				2878113	T→C	G1400G (GGT→GGC)	rpoC →			2818925	G→T	G145C (GGC→TGC)	yigB →			2818925	G→T	G145C (GGC→TGC)	yigB →			2581099	T→G	S205R (AGC→CGC)	ggt ←			633157	(A)7→6	intergenic (‑37/+103)	dacA ← / ← rlpA			633157	(A)7→6	intergenic (‑37/+103)	dacA ← / ← rlpA
			2878383	(ATT)3→2	coding (205‑207/324 nt)	pST19_54366 →				2878383	(ATT)3→2	coding (205‑207/324 nt)	pST19_54366 →			2878113	T→C	G1400G (GGT→GGC)	rpoC →			2878113	T→C	G1400G (GGT→GGC)	rpoC →			2625335	A→T	L52H (CTC→CAC)	prlC ←			639087	C→T	Q34Q (CAG→CAA)	cobC ←			639087	C→T	Q34Q (CAG→CAA)	cobC ←
			3041394	A→G	N305S (AAC→AGC)	melA →				3041394	A→G	N305S (AAC→AGC)	melA →			2878383	(ATT)3→2	coding (205‑207/324 nt)	pST19_54366 →			2878383	(ATT)3→2	coding (205‑207/324 nt)	pST19_54366 →			2633122	A→G	S247P (TCC→CCC)	pST19_49672 ←			645756	A→G	N102S (AAT→AGT)	pST19_12232 →			645756	A→G	N102S (AAT→AGT)	pST19_12232 →
			3094276	A→C	intergenic (+177/+244)	‑ → / ← yjeS				3094276	A→C	intergenic (+177/+244)	‑ → / ← yjeS			3041394	A→G	N305S (AAC→AGC)	melA →			3041394	A→G	N305S (AAC→AGC)	melA →			2694340	T→G	R181R (CGT→CGG)	torR →			652611	C→T	P68S (CCG→TCG)	ybeS →			652611	C→T	P68S (CCG→TCG)	ybeS →
			3107642	T→C	D419D (GAT→GAC)	purA →				3107642	T→C	D419D (GAT→GAC)	purA →			3094276	A→C	intergenic (+177/+244)	‑ → / ← yjeS			3094276	A→C	intergenic (+177/+244)	‑ → / ← yjeS			2724880	G→A	E173E (GAG→GAA)	yidZ →			684449	A→G	E25G (GAA→GGA)	ybfN →			684449	A→G	E25G (GAA→GGA)	ybfN →
			3219623	G→T	intergenic (‑211/‑21)	pST19_60651 ← / → yjgP				3219623	G→T	intergenic (‑211/‑21)	pST19_60651 ← / → yjgP			3107642	T→C	D419D (GAT→GAC)	purA →			3107642	T→C	D419D (GAT→GAC)	purA →			2726378	A→G	I49V (ATC→GTC)	yieF →			706120	C→T	L434L (CTG→CTA)	kdpA ←			706120	C→T	L434L (CTG→CTA)	kdpA ←
			3246056	T→C	I621V (ATC→GTC)	pST19_61124 ←				3246056	T→C	I621V (ATC→GTC)	pST19_61124 ←			3219623	G→T	intergenic (‑211/‑21)	pST19_60651 ← / → yjgP			3219623	G→T	intergenic (‑211/‑21)	pST19_60651 ← / → yjgP			2748704	A→C	V198G (GTA→GGA)	atpB ←			706203	(T)7→6	coding (1219/1680 nt)	kdpA ←			706203	(T)7→6	coding (1219/1680 nt)	kdpA ←
			3378049	(A)7→8	coding (10/705 nt)	pST19_63625 →				3378049	(A)7→8	coding (10/705 nt)	pST19_63625 →			3246056	T→C	I621V (ATC→GTC)	pST19_61124 ←			3246056	T→C	I621V (ATC→GTC)	pST19_61124 ←			2772623	C→T	R29* (CGA→TGA)	ilvL →			709886	A→G	I407T (ATC→ACC)	ybgH ←			709886	A→G	I407T (ATC→ACC)	ybgH ←
			3379074	(T)7→8	intergenic (+330/‑100)	pST19_63625 → / → bcfA				3379074	(T)7→8	intergenic (+330/‑100)	pST19_63625 → / → bcfA			3378049	(A)7→8	coding (10/705 nt)	pST19_63625 →			3378049	(A)7→8	coding (10/705 nt)	pST19_63625 →			2804647	Δ1 bp	intergenic (+38/‑65)	yifK → / → ‑			716250	A→G	M71V (ATG→GTG)	pST19_13551 →			716250	A→G	M71V (ATG→GTG)	pST19_13551 →
			3383845	A→C	K239T (AAG→ACG)	bcfD →				3383845	A→C	K239T (AAG→ACG)	bcfD →			3379074	(T)7→8	intergenic (+330/‑100)	pST19_63625 → / → bcfA			3379074	(T)7→8	intergenic (+330/‑100)	pST19_63625 → / → bcfA			2818925	G→T	G145C (GGC→TGC)	yigB →			718706	A→G	E52E (GAA→GAG)	pST19_13599 →			718706	A→G	E52E (GAA→GAG)	pST19_13599 →
			3427865	G→C	A128P (GCG→CCG)	putA →				3427865	G→C	A128P (GCG→CCG)	putA →			3383845	A→C	K239T (AAG→ACG)	bcfD →			3383845	A→C	K239T (AAG→ACG)	bcfD →			2878113	T→C	G1400G (GGT→GGC)	rpoC →			718936	A→G	N129S (AAT→AGT)	pST19_13599 →			718936	A→G	N129S (AAT→AGT)	pST19_13599 →
			3506536	T→C	G940G (GGA→GGG)	pST19_65998 ←				3506536	T→C	G940G (GGA→GGG)	pST19_65998 ←			3427865	G→C	A128P (GCG→CCG)	putA →			3427865	G→C	A128P (GCG→CCG)	putA →			2878383	(ATT)3→2	coding (205‑207/324 nt)	pST19_54366 →			723027	A→G	E243E (GAA→GAG)	pST19_13654 →			723027	A→G	E243E (GAA→GAG)	pST19_13654 →
			3507601	C→G	G585G (GGG→GGC)	pST19_65998 ←				3507601	C→G	G585G (GGG→GGC)	pST19_65998 ←			3506536	T→C	G940G (GGA→GGG)	pST19_65998 ←			3506536	T→C	G940G (GGA→GGG)	pST19_65998 ←			3041394	A→G	N305S (AAC→AGC)	melA →			728621	G→A	G240G (GGC→GGT)	abrB ←			728621	G→A	G240G (GGC→GGT)	abrB ←
			3560163	C→G	C10S (TGC→TCC)	pST19_66977 ←				3560163	C→G	C10S (TGC→TCC)	pST19_66977 ←			3507601	C→G	G585G (GGG→GGC)	pST19_65998 ←			3507601	C→G	G585G (GGG→GGC)	pST19_65998 ←			3094276	A→C	intergenic (+177/+244)	‑ → / ← yjeS			731203	C→T	intergenic (+97/‑312)	pST19_13785 → / → sdhC			731203	C→T	intergenic (+97/‑312)	pST19_13785 → / → sdhC
			3594741	A→T	V18E (GTG→GAG)	ygjP ←				3594741	A→T	V18E (GTG→GAG)	ygjP ←			3560163	C→G	C10S (TGC→TCC)	pST19_66977 ←			3560163	C→G	C10S (TGC→TCC)	pST19_66977 ←			3107642	T→C	D419D (GAT→GAC)	purA →			766255	G→A	R82H (CGT→CAT)	pST19_14422 →			766255	G→A	R82H (CGT→CAT)	pST19_14422 →
			3596300	T→C	L605L (TTA→TTG)	fadH ←				3596300	T→C	L605L (TTA→TTG)	fadH ←			3594741	A→T	V18E (GTG→GAG)	ygjP ←			3594741	A→T	V18E (GTG→GAG)	ygjP ←			3219623	G→T	intergenic (‑211/‑21)	pST19_60651 ← / → yjgP			783435	A→G	M1M (ATG→GTG) †	hutI →			783435	A→G	M1M (ATG→GTG) †	hutI →
			3668525	G→A	G41E (GGA→GAA)	pST19_69082 →				3668525	G→A	G41E (GGA→GAA)	pST19_69082 →			3596300	T→C	L605L (TTA→TTG)	fadH ←			3596300	T→C	L605L (TTA→TTG)	fadH ←			3246056	T→C	I621V (ATC→GTC)	pST19_61124 ←			791423	G→A	Q86* (CAA→TAA)	bioA ←			791423	G→A	Q86* (CAA→TAA)	bioA ←
			3738255	T→C	intergenic (‑550/‑261)	pST19_70403 ← / → pST19_70420				3738255	T→C	intergenic (‑550/‑261)	pST19_70403 ← / → pST19_70420			3668525	G→A	G41E (GGA→GAA)	pST19_69082 →			3668525	G→A	G41E (GGA→GAA)	pST19_69082 →			3378049	(A)7→8	coding (10/705 nt)	pST19_63625 →			805044	A→G	M21V (ATG→GTG)	ybhL →			805044	A→G	M21V (ATG→GTG)	ybhL →
			3818648	C→G	intergenic (‑152/+18)	ygdR ← / ← ygdQ				3818648	C→G	intergenic (‑152/+18)	ygdR ← / ← ygdQ			3738255	T→C	intergenic (‑550/‑261)	pST19_70403 ← / → pST19_70420			3738255	T→C	intergenic (‑550/‑261)	pST19_70403 ← / → pST19_70420			3379074	(T)7→8	intergenic (+330/‑100)	pST19_63625 → / → bcfA			805345	(G)6→7	coding (362/705 nt)	ybhL →			805345	(G)6→7	coding (362/705 nt)	ybhL →
			3821318	T→G	V127G (GTA→GGA)	ygdP →				3821318	T→G	V127G (GTA→GGA)	ygdP →			3818648	C→G	intergenic (‑152/+18)	ygdR ← / ← ygdQ			3818648	C→G	intergenic (‑152/+18)	ygdR ← / ← ygdQ			3383845	A→C	K239T (AAG→ACG)	bcfD →			812262	C→T	R18H (CGC→CAC)	ybhR ←			812262	C→T	R18H (CGC→CAC)	ybhR ←
			3856909	(A)6→7	intergenic (‑250/‑305)	fucP ← / → fucA				3856909	(A)6→7	intergenic (‑250/‑305)	fucP ← / → fucA			3821318	T→G	V127G (GTA→GGA)	ygdP →			3821318	T→G	V127G (GTA→GGA)	ygdP →			3427865	G→C	A128P (GCG→CCG)	putA →			814653	C→T	G213S (GGC→AGC)	ybhF ←			814653	C→T	G213S (GGC→AGC)	ybhF ←
			3895734	C→T	intergenic (‑387/‑58)	sopD ← / → ygcB				3895734	C→T	intergenic (‑387/‑58)	sopD ← / → ygcB			3856909	(A)6→7	intergenic (‑250/‑305)	fucP ← / → fucA			3856909	(A)6→7	intergenic (‑250/‑305)	fucP ← / → fucA			3506536	T→C	G940G (GGA→GGG)	pST19_65998 ←			822388	(T)6→7	intergenic (‑71/+214)	ybiJ ← / ← ybiI			822388	(T)6→7	intergenic (‑71/+214)	ybiJ ← / ← ybiI
			4042385	T→C	I260V (ATC→GTC)	ygaF ←				4042385	T→C	I260V (ATC→GTC)	ygaF ←			3895734	C→T	intergenic (‑387/‑58)	sopD ← / → ygcB			3895734	C→T	intergenic (‑387/‑58)	sopD ← / → ygcB			3507601	C→G	G585G (GGG→GGC)	pST19_65998 ←			823954	+T	coding (882/927 nt)	ybiN →			823954	+T	coding (882/927 nt)	ybiN →
			4062256	G→A	R726R (CGC→CGT)	iroC ←				4062256	G→A	R726R (CGC→CGT)	iroC ←			4042385	T→C	I260V (ATC→GTC)	ygaF ←			4042385	T→C	I260V (ATC→GTC)	ygaF ←			3560163	C→G	C10S (TGC→TCC)	pST19_66977 ←			833901	(A)7→6	coding (36/474 nt)	pST19_15728 →			833901	(A)7→6	coding (36/474 nt)	pST19_15728 →
			4123609	A→C	Y200D (TAT→GAT)	emrD ←				4123609	A→C	Y200D (TAT→GAT)	emrD ←			4062256	G→A	R726R (CGC→CGT)	iroC ←			4062256	G→A	R726R (CGC→CGT)	iroC ←			3594741	A→T	V18E (GTG→GAG)	ygjP ←			840990	C→T	A222T (GCC→ACC)	ybiU ←			840990	C→T	A222T (GCC→ACC)	ybiU ←
			4191591	G→A	G180D (GGC→GAC)	yicF →				4191591	G→A	G180D (GGC→GAC)	yicF →			4123609	A→C	Y200D (TAT→GAT)	emrD ←			4123609	A→C	Y200D (TAT→GAT)	emrD ←			3596300	T→C	L605L (TTA→TTG)	fadH ←			865201	A→G	intergenic (‑142/‑205)	pST19_16312 ← / → yliI			865201	A→G	intergenic (‑142/‑205)	pST19_16312 ← / → yliI
			4217927	C→G	A218P (GCC→CCC)	rfaD ←				4217927	C→G	A218P (GCC→CCC)	rfaD ←			4191591	G→A	G180D (GGC→GAC)	yicF →			4191591	G→A	G180D (GGC→GAC)	yicF →			3668525	G→A	G41E (GGA→GAA)	pST19_69082 →			891016	T→C	Y4C (TAT→TGT)	artM ←			891016	T→C	Y4C (TAT→TGT)	artM ←
			4243222	(T)8→7	intergenic (‑228/+262)	pST19_79967 ← / ← yibL				4243222	(T)8→7	intergenic (‑228/+262)	pST19_79967 ← / ← yibL			4217927	C→G	A218P (GCC→CCC)	rfaD ←			4217927	C→G	A218P (GCC→CCC)	rfaD ←			3738255	T→C	intergenic (‑550/‑261)	pST19_70403 ← / → pST19_70420			892133	G→A	G116G (GGC→GGT)	artI ←			892133	G→A	G116G (GGC→GGT)	artI ←
			4346267	C→T	V107V (GTG→GTA)	nifS ←				4346267	C→T	V107V (GTG→GTA)	nifS ←			4243222	(T)8→7	intergenic (‑228/+262)	pST19_79967 ← / ← yibL			4243222	(T)8→7	intergenic (‑228/+262)	pST19_79967 ← / ← yibL			3818648	C→G	intergenic (‑152/+18)	ygdR ← / ← ygdQ			899396	C→G	A388P (GCC→CCC)	poxB ←			899396	C→G	A388P (GCC→CCC)	poxB ←
			4352811	T→A	V219E (GTG→GAG)	asrC →				4352811	T→A	V219E (GTG→GAG)	asrC →			4346267	C→T	V107V (GTG→GTA)	nifS ←			4346267	C→T	V107V (GTG→GTA)	nifS ←			3821318	T→G	V127G (GTA→GGA)	ygdP →			902150	A→C	F400V (TTC→GTC)	hcp ←			902150	A→C	F400V (TTC→GTC)	hcp ←
			4414650	A→G	P339P (CCT→CCC)	pST19_83201 ←				4414650	A→G	P339P (CCT→CCC)	pST19_83201 ←			4352811	T→A	V219E (GTG→GAG)	asrC →			4352811	T→A	V219E (GTG→GAG)	asrC →			3856909	(A)6→7	intergenic (‑250/‑305)	fucP ← / → fucA			914760	(G)6→5	intergenic (+336/+199)	tnpA_1 → / ← pST19_17265			914760	(G)6→5	intergenic (+336/+199)	tnpA_1 → / ← pST19_17265
			4417412	A→G	I168T (ATC→ACC)	pST19_83258 ←				4417412	A→G	I168T (ATC→ACC)	pST19_83258 ←			4414650	A→G	P339P (CCT→CCC)	pST19_83201 ←			4414650	A→G	P339P (CCT→CCC)	pST19_83201 ←			3895734	C→T	intergenic (‑387/‑58)	sopD ← / → ygcB			916342	(C)5→4	noncoding (61/88 nt)	‑ ←			916342	(C)5→4	noncoding (61/88 nt)	‑ ←
			4428387	A→G	intergenic (+16/‑103)	pST19_83452 → / → yihI				4428387	A→G	intergenic (+16/‑103)	pST19_83452 → / → yihI			4417412	A→G	I168T (ATC→ACC)	pST19_83258 ←			4417412	A→G	I168T (ATC→ACC)	pST19_83258 ←			4042385	T→C	I260V (ATC→GTC)	ygaF ←			936618	2 bp→C	intergenic (+8/‑28)	dmsA → / → dmsB			936618	2 bp→C	intergenic (+8/‑28)	dmsA → / → dmsB
			4429634	T→C	D147D (GAT→GAC)	hemN →				4429634	T→C	D147D (GAT→GAC)	hemN →			4428387	A→G	intergenic (+16/‑103)	pST19_83452 → / → yihI			4428387	A→G	intergenic (+16/‑103)	pST19_83452 → / → yihI			4062256	G→A	R726R (CGC→CGT)	iroC ←			938441	A→G	intergenic (+312/‑38)	dmsC → / → ycaD			938441	A→G	intergenic (+312/‑38)	dmsC → / → ycaD
			4496851	G→A	S311F (TCT→TTT)	pST19_84749 ←				4496851	G→A	S311F (TCT→TTT)	pST19_84749 ←			4429634	T→C	D147D (GAT→GAC)	hemN →			4429634	T→C	D147D (GAT→GAC)	hemN →			4123609	A→C	Y200D (TAT→GAT)	emrD ←			941049	A→G	K402R (AAA→AGA)	ycaM →			941049	A→G	K402R (AAA→AGA)	ycaM →
			4553763	G→C	G23G (GGC→GGG)	priA ←				4553763	G→C	G23G (GGC→GGG)	priA ←			4496851	G→A	S311F (TCT→TTT)	pST19_84749 ←			4496851	G→A	S311F (TCT→TTT)	pST19_84749 ←			4191591	G→A	G180D (GGC→GAC)	yicF →			952308	C→T	G266G (GGC→GGT)	aroA →			952308	C→T	G266G (GGC→GGT)	aroA →
			4595915	G→A	L32L (CTG→TTG)	trmA ←				4595915	G→A	L32L (CTG→TTG)	trmA ←			4553763	G→C	G23G (GGC→GGG)	priA ←			4553763	G→C	G23G (GGC→GGG)	priA ←			4217927	C→G	A218P (GCC→CCC)	rfaD ←			975090	G→A	V398V (GTG→GTA)	ycbB →			975090	G→A	V398V (GTG→GTA)	ycbB →
			4620580	A→G	E39G (GAA→GGA)	pST19_87107 →				4620580	A→G	E39G (GAA→GGA)	pST19_87107 →			4595915	G→A	L32L (CTG→TTG)	trmA ←			4595915	G→A	L32L (CTG→TTG)	trmA ←			4243222	(T)8→7	intergenic (‑228/+262)	pST19_79967 ← / ← yibL			977950	A→G	V175A (GTT→GCT)	aspC ←			977950	A→G	V175A (GTT→GCT)	aspC ←
			4621271	T→C	L95P (CTG→CCG)	yfeZ →				4621271	T→C	L95P (CTG→CCG)	yfeZ →			4620580	A→G	E39G (GAA→GGA)	pST19_87107 →			4601131	T→C	intergenic (‑138/‑715)	pST19_86722 ← / → eutS			4346267	C→T	V107V (GTG→GTA)	nifS ←			979781	A→G	intergenic (‑32/‑258)	ompF ← / → pST19_18487			979781	A→G	intergenic (‑32/‑258)	ompF ← / → pST19_18487
			4632268	A→G	intergenic (‑75/‑8)	ptsJ ← / → pdxK				4632268	A→G	intergenic (‑75/‑8)	ptsJ ← / → pdxK			4621271	T→C	L95P (CTG→CCG)	yfeZ →			4620580	A→G	E39G (GAA→GGA)	pST19_87107 →			4352811	T→A	V219E (GTG→GAG)	asrC →			985513	A→G	K440K (AAA→AAG)	pST19_18563 →			985513	A→G	K440K (AAA→AAG)	pST19_18563 →
			4661153	T→A	intergenic (‑24/‑180)	pST19_87866 ← / → glk				4661153	T→A	intergenic (‑24/‑180)	pST19_87866 ← / → glk			4632268	A→G	intergenic (‑75/‑8)	ptsJ ← / → pdxK			4621271	T→C	L95P (CTG→CCG)	yfeZ →			4414650	A→G	P339P (CCT→CCC)	pST19_83201 ←			1011917	(G)12→11	intergenic (+88/‑3)	ymdA → / → pST19_19081			1011917	(G)12→11	intergenic (+88/‑3)	ymdA → / → pST19_19081
			4674530	C→T	A309T (GCG→ACG)	yfdC ←				4674530	C→T	A309T (GCG→ACG)	yfdC ←			4661153	T→A	intergenic (‑24/‑180)	pST19_87866 ← / → glk			4632268	A→G	intergenic (‑75/‑8)	ptsJ ← / → pdxK			4417412	A→G	I168T (ATC→ACC)	pST19_83258 ←			1015583	A→G	M87V (ATG→GTG)	mdoG →			1015583	A→G	M87V (ATG→GTG)	mdoG →
			4685817	G→C	G32R (GGC→CGC)	mepA →				4685817	G→C	G32R (GGC→CGC)	mepA →			4674530	C→T	A309T (GCG→ACG)	yfdC ←			4661153	T→A	intergenic (‑24/‑180)	pST19_87866 ← / → glk			4419267	C→T	intergenic (‑75/+440)	pST19_83286 ← / ← mobB			1016383	T→C	I353I (ATT→ATC)	mdoG →			1016383	T→C	I353I (ATT→ATC)	mdoG →
			4731120	T→A	*401C (TGA→TGT)	ackA ←				4731120	T→A	*401C (TGA→TGT)	ackA ←			4685817	G→C	G32R (GGC→CGC)	mepA →			4674530	C→T	A309T (GCG→ACG)	yfdC ←			4428387	A→G	intergenic (+16/‑103)	pST19_83452 → / → yihI			1020772	G→A	S199S (AGC→AGT)	yceE ←			1020772	G→A	S199S (AGC→AGT)	yceE ←
			4758327	T→A	D111E (GAT→GAA)	pST19_89728 →				4758327	T→A	D111E (GAT→GAA)	pST19_89728 →			4731120	T→A	*401C (TGA→TGT)	ackA ←			4685817	G→C	G32R (GGC→CGC)	mepA →			4429634	T→C	D147D (GAT→GAC)	hemN →			1026451	T→C	intergenic (‑5/+108)	solA ← / ← yceP			1026451	T→C	intergenic (‑5/+108)	solA ← / ← yceP
			4835701	T→C	E130G (GAA→GGA)	spvD ←				4835701	T→C	E130G (GAA→GGA)	spvD ←			4758327	T→A	D111E (GAT→GAA)	pST19_89728 →			4731120	T→A	*401C (TGA→TGT)	ackA ←			4496851	G→A	S311F (TCT→TTT)	pST19_84749 ←			1026542	A→G	intergenic (‑96/+17)	solA ← / ← yceP			1026542	A→G	intergenic (‑96/+17)	solA ← / ← yceP
			4857102	A→G	intergenic (‑165/‑346)	samA ← / → pST19_91570				4857102	A→G	intergenic (‑165/‑346)	samA ← / → pST19_91570			4835701	T→C	E130G (GAA→GGA)	spvD ←			4758327	T→A	D111E (GAT→GAA)	pST19_89728 →			4553763	G→C	G23G (GGC→GGG)	priA ←			1033811	G→T	intergenic (+200/‑65)	mviM → / → mviN			1033811	G→T	intergenic (+200/‑65)	mviM → / → mviN
			4901305	G→C	A12P (GCG→CCG)	ompS →				4901305	G→C	A12P (GCG→CCG)	ompS →			4857102	A→G	intergenic (‑165/‑346)	samA ← / → pST19_91570			4835701	T→C	E130G (GAA→GGA)	spvD ←			4595915	G→A	L32L (CTG→TTG)	trmA ←			1043714	T→G	S117A (TCC→GCC)	flgJ →			1043714	T→G	S117A (TCC→GCC)	flgJ →
																4901305	G→C	A12P (GCG→CCG)	ompS →			4857102	A→G	intergenic (‑165/‑346)	samA ← / → pST19_91570			4606830	A→G	N312S (AAT→AGT)	eutE →			1060751	T→C	A13A (GCT→GCC)	pabC →			1060751	T→C	A13A (GCT→GCC)	pabC →
																						4901305	G→C	A12P (GCG→CCG)	ompS →			4620580	A→G	E39G (GAA→GGA)	pST19_87107 →			1071632	A→G	D38G (GAC→GGC)	nagZ →			1071632	A→G	D38G (GAC→GGC)	nagZ →
																												4621271	T→C	L95P (CTG→CCG)	yfeZ →			1074517	G→A	G384D (GGT→GAT)	ndh →			1074517	G→A	G384D (GGT→GAT)	ndh →
																												4632268	A→G	intergenic (‑75/‑8)	ptsJ ← / → pdxK			1089232	T→C	D179G (GAC→GGC)	sifA ←			1089232	T→C	D179G (GAC→GGC)	sifA ←
																												4661153	T→A	intergenic (‑24/‑180)	pST19_87866 ← / → glk			1107683	A→G	Y113H (TAC→CAC)	envF ←			1107683	A→G	Y113H (TAC→CAC)	envF ←
																												4674530	C→T	A309T (GCG→ACG)	yfdC ←			1142839	A→G	intergenic (‑34/‑393)	yeaG ← / → mipA			1142839	A→G	intergenic (‑34/‑393)	yeaG ← / → mipA
																												4685817	G→C	G32R (GGC→CGC)	mepA →			1148389	T→C	K115E (AAA→GAA)	gapA ←			1148389	T→C	K115E (AAA→GAA)	gapA ←
																												4731120	T→A	*401C (TGA→TGT)	ackA ←			1160542	C→T	G84S (GGC→AGC)	xthA ←			1160542	C→T	G84S (GGC→AGC)	xthA ←
																												4758327	T→A	D111E (GAT→GAA)	pST19_89728 →			1182044	+G	coding (8/669 nt)	yniC ←			1182044	+G	coding (8/669 nt)	yniC ←
																												4835701	T→C	E130G (GAA→GGA)	spvD ←			1190999	T→C	intergenic (‑686/‑206)	rfc ← / → thrS			1190999	T→C	intergenic (‑686/‑206)	rfc ← / → thrS
																												4857102	A→G	intergenic (‑165/‑346)	samA ← / → pST19_91570			1194590	A→G	intergenic (+211/‑91)	rplT → / → pheS			1194590	A→G	intergenic (+211/‑91)	rplT → / → pheS
																												4901155	A→C	intergenic (‑533/‑117)	pST19_92396 ← / → ompS			1197961	T→A	I761N (ATC→AAC)	pheT →			1197961	T→A	I761N (ATC→AAC)	pheT →
																												4901305	G→C	A12P (GCG→CCG)	ompS →			1203275	G→A	E234K (GAG→AAG)	ydiU →			1203275	G→A	E234K (GAG→AAG)	ydiU →
																																		1210520	A→C	L105R (CTA→CGA)	ydiD ←			1210520	A→C	L105R (CTA→CGA)	ydiD ←
																																		1230133	A→G	F253F (TTT→TTC)	pST19_23182 ←			1230133	A→G	F253F (TTT→TTC)	pST19_23182 ←
																																		1230654	T→C	I80V (ATT→GTT)	pST19_23182 ←			1230654	T→C	I80V (ATT→GTT)	pST19_23182 ←
																																		1232366	T→C	Y224Y (TAT→TAC)	sufB →			1232366	T→C	Y224Y (TAT→TAC)	sufB →
																																		1238586	T→C	V11V (GTA→GTG)	Ipp ←			1238586	T→C	V11V (GTA→GTG)	Ipp ←
																																		1245260	G→A	intergenic (‑225/+98)	orf408 ← / ← ttrA			1245260	G→A	intergenic (‑225/+98)	orf408 ← / ← ttrA
																																		1260145	A→G	D247G (GAT→GGT)	ssaC →			1260145	A→G	D247G (GAT→GGT)	ssaC →
																																		1261412	A→G	Y178C (TAT→TGT)	ssaD →			1261412	A→G	Y178C (TAT→TGT)	ssaD →
																																		1262916	A→G	G104G (GGA→GGG)	sseA →			1262916	A→G	G104G (GGA→GGG)	sseA →
																																		1263963	G→A	E147K (GAA→AAA)	sscA →			1263963	G→A	E147K (GAA→AAA)	sscA →
																																		1265676	A→G	E69G (GAA→GGA)	sseD →			1265676	A→G	E69G (GAA→GGA)	sseD →
																																		1271942	+T	coding (710/1017 nt)	ssaL →			1271942	+T	coding (710/1017 nt)	ssaL →
																																		1297799	T→C	K230E (AAG→GAG)	ydhJ ←			1297799	T→C	K230E (AAG→GAG)	ydhJ ←
																																		1299458	G→A	Q128* (CAG→TAG)	slyB ←			1299458	G→A	Q128* (CAG→TAG)	slyB ←
																																		1307388	T→A	intergenic (‑429/+173)	ydgR ← / ← nth			1307388	T→A	intergenic (‑429/+173)	ydgR ← / ← nth
																																		1332532	C→T	A134T (GCT→ACT)	ydgI ←			1332532	C→T	A134T (GCT→ACT)	ydgI ←
																																		1335415	A→G	M239V (ATG→GTG)	pntA →			1335415	A→G	M239V (ATG→GTG)	pntA →
																																		1365255	A→G	N58S (AAT→AGT)	ydfI →			1365255	A→G	N58S (AAT→AGT)	ydfI →
																																		1365392	G→A	G104S (GGT→AGT)	ydfI →			1365392	G→A	G104S (GGT→AGT)	ydfI →
																																		1366862	T→C	intergenic (‑43/+138)	ydfZ ← / ← ydfH			1366862	T→C	intergenic (‑43/+138)	ydfZ ← / ← ydfH
																																		1368764	A→T	I22F (ATC→TTC)	dcp →			1368764	A→T	I22F (ATC→TTC)	dcp →
																																		1368983	Δ1 bp	coding (283/2043 nt)	dcp →			1368983	Δ1 bp	coding (283/2043 nt)	dcp →
																																		1378242	(CAG)5→4	coding (862‑864/1191 nt)	ydeA ←			1378242	(CAG)5→4	coding (862‑864/1191 nt)	ydeA ←
																																		1393103	T→C	Y272C (TAT→TGT)	hyaA2 ←			1393103	T→C	Y272C (TAT→TGT)	hyaA2 ←
																																		1410270	T→G	L205F (TTA→TTC)	pST19_26544 ←			1410270	T→G	L205F (TTA→TTC)	pST19_26544 ←
																																		1413603	T→C	V437A (GTT→GCT)	pST19_26584 →			1413603	T→C	V437A (GTT→GCT)	pST19_26584 →
																`																		1414532	C→T	R259C (CGT→TGT)	pST19_26610 →			1414532	C→T	R259C (CGT→TGT)	pST19_26610 →
																																		1414973	G→A	intergenic (+13/+100)	pST19_26610 → / ← glgX			1414973	G→A	intergenic (+13/+100)	pST19_26610 → / ← glgX
																																		1416050	C→T	G367S (GGC→AGC)	glgX ←			1416050	C→T	G367S (GGC→AGC)	glgX ←
																																		1416492	+G	coding (657/2076 nt)	glgX ←			1416492	+G	coding (657/2076 nt)	glgX ←
																																		1418236	+T	coding (1498/2529 nt)	pST19_26675 ←			1418236	+T	coding (1498/2529 nt)	pST19_26675 ←
																																		1422120	(C)5→6	coding (309/786 nt)	pST19_26759 ←			1422120	(C)5→6	coding (309/786 nt)	pST19_26759 ←
																																		1422133	T→C	N99S (AAC→AGC)	pST19_26759 ←			1422133	T→C	N99S (AAC→AGC)	pST19_26759 ←
																																		1422310	+T	coding (119/786 nt)	pST19_26759 ←			1422310	+T	coding (119/786 nt)	pST19_26759 ←
																																		1426549	A→G	intergenic (+28/‑258)	sfcA → / → adhP			1426549	A→G	intergenic (+28/‑258)	sfcA → / → adhP
																																		1426566	A→G	intergenic (+45/‑241)	sfcA → / → adhP			1426566	A→G	intergenic (+45/‑241)	sfcA → / → adhP
																																		1442969	G→A	T1090T (ACG→ACA)	narZ →			1442969	G→A	T1090T (ACG→ACA)	narZ →
																																		1444067	A→G	I211V (ATC→GTC)	narY →			1444067	A→G	I211V (ATC→GTC)	narY →
																																		1455182	T→C	E198E (GAA→GAG)	yncC ←			1455182	T→C	E198E (GAA→GAG)	yncC ←
																																		1468352	C→T	Q160Q (CAG→CAA)	ydcR ←			1468352	C→T	Q160Q (CAG→CAA)	ydcR ←
																																		1470881	G→A	intergenic (‑224/‑313)	ugtL ← / → sifB			1470881	G→A	intergenic (‑224/‑313)	ugtL ← / → sifB
																																		1480113	T→C	Y161C (TAT→TGT)	rimL ←			1480113	T→C	Y161C (TAT→TGT)	rimL ←
																																		1506701	(T)7→6	coding (813/1551 nt)	pST19_28342 →			1506701	(T)7→6	coding (813/1551 nt)	pST19_28342 →
																																		1514327	(T)7→6	intergenic (‑78/‑123)	hrpA ← / → acpD			1514327	(T)7→6	intergenic (‑78/‑123)	hrpA ← / → acpD
																																		1514546	C→T	H33Y (CAC→TAC)	acpD →			1514546	C→T	H33Y (CAC→TAC)	acpD →
																																		1514600	C→T	L51L (CTG→TTG)	acpD →			1514600	C→T	L51L (CTG→TTG)	acpD →
																																		1514869	C→G	S140R (AGC→AGG)	acpD →			1514869	C→G	S140R (AGC→AGG)	acpD →
																																		1559550	T→A	H87L (CAC→CTC)	pspE ←			1559550	T→A	H87L (CAC→CTC)	pspE ←
																																		1561960	A→G	E118G (GAA→GGA)	pspF →			1561960	A→G	E118G (GAA→GGA)	pspF →
																																		1564271	G→A	G524G (GGG→GGA)	sapA →			1564271	G→A	G524G (GGG→GGA)	sapA →
																																		1585921	C→T	V172M (GTG→ATG)	acnA ←			1585921	C→T	V172M (GTG→ATG)	acnA ←
																																		1586053	C→T	D128N (GAC→AAC)	acnA ←			1586053	C→T	D128N (GAC→AAC)	acnA ←
																																		1592913	(T)8→7	coding (223/1047 nt)	sohB ←			1592913	(T)8→7	coding (223/1047 nt)	sohB ←
																																		1608810	Δ1 bp	coding (508/744 nt)	yciC →			1608810	Δ1 bp	coding (508/744 nt)	yciC →
																																		1609725	A→G	intergenic (+83/‑78)	yciB → / → yciA			1609725	A→G	intergenic (+83/‑78)	yciB → / → yciA
																																		1618213	C→T	S93N (AGC→AAC)	oppB ←			1618213	C→T	S93N (AGC→AAC)	oppB ←
																																		1620187	G→A	I58I (ATC→ATT)	oppA ←			1620187	G→A	I58I (ATC→ATT)	oppA ←
																																		1635050	C→T	D44N (GAT→AAT)	narI ←			1635050	C→T	D44N (GAT→AAT)	narI ←
																																		1638512	G→C	P884A (CCG→GCG)	narG ←			1638512	G→C	P884A (CCG→GCG)	narG ←
																																		1643541	A→G	E85E (GAA→GAG)	narX →			1643541	A→G	E85E (GAA→GAG)	narX →
																																		1646468	T→C	E228E (GAA→GAG)	ychP ←			1646468	T→C	E228E (GAA→GAG)	ychP ←
																																		1648500	C→T	V81V (GTC→GTT)	chaA →			1648500	C→T	V81V (GTC→GTT)	chaA →
																																		1656480	T→C	L278L (TTG→CTG)	ipk →			1656480	T→C	L278L (TTG→CTG)	ipk →
																																		1672619	C→T	S28S (AGC→AGT)	gdhA →			1672619	C→T	S28S (AGC→AGT)	gdhA →
																																		1681434	A→G	F83L (TTC→CTC)	dadX ←			1681434	A→G	F83L (TTC→CTC)	dadX ←
																																		1688707	T→C	E13G (GAA→GGA)	pST19_31873 ←			1688707	T→C	E13G (GAA→GGA)	pST19_31873 ←
																																		1714281	G→A	A61V (GCC→GTC)	ftsI2 ←			1714281	G→A	A61V (GCC→GTC)	ftsI2 ←
																																		1715924	Δ1 bp	coding (60/288 nt)	yebo ←			1715924	Δ1 bp	coding (60/288 nt)	yebo ←
																																		1716752	(A)7→8	intergenic (+158/+54)	yobh → / ← kdgR			1716752	(A)7→8	intergenic (+158/+54)	yobh → / ← kdgR
																																		1718916	A→G	N382D (AAT→GAT)	pST19_32437 →			1718916	A→G	N382D (AAT→GAT)	pST19_32437 →
																																		1720873	A→C	V524G (GTC→GGC)	prc ←			1720873	A→C	V524G (GTC→GGC)	prc ←
																																		1722975	A→G	S59P (TCC→CCC)	proQ ←			1722975	A→G	S59P (TCC→CCC)	proQ ←
																																		1732114	T→C	intergenic (‑119/‑565)	sopE2 ← / → pST19_32724			1732114	T→C	intergenic (‑119/‑565)	sopE2 ← / → pST19_32724
																																		1733625	G→A	Q74Q (CAG→CAA)	pST19_32735 →			1733625	G→A	Q74Q (CAG→CAA)	pST19_32735 →
																																		1736266	C→T	intergenic (+634/‑830)	pST19_32780 → / → pST19_32819			1736266	C→T	intergenic (+634/‑830)	pST19_32780 → / → pST19_32819
																																		1737698	T→C	intergenic (+234/‑1070)	pST19_32819 → / → pagO			1737698	T→C	intergenic (+234/‑1070)	pST19_32819 → / → pagO
																																		1742891	(T)6→7	coding (728/882 nt)	mig‑13 ←			1742891	(T)6→7	coding (728/882 nt)	mig‑13 ←
																																		1742967	C→T	D218N (GAT→AAT)	mig‑13 ←			1742967	C→T	D218N (GAT→AAT)	mig‑13 ←
																																		1750954	A→G	M205V (ATG→GTG)	exoX →			1750954	A→G	M205V (ATG→GTG)	exoX →
																																		1760891	T→C	V46V (GTT→GTC)	yebK →			1760891	T→C	V46V (GTT→GTC)	yebK →
																																		1771261	T→C	intergenic (‑1307/‑635)	ruvA ← / → yebB			1771261	T→C	intergenic (‑1307/‑635)	ruvA ← / → yebB
																																		1782367	A→G	M168V (ATG→GTG)	argS →			1782367	A→G	M168V (ATG→GTG)	argS →
																																		1798014	T→C	E150G (GAA→GGA)	cheA ←			1798014	T→C	E150G (GAA→GGA)	cheA ←
																																		1806441	A→G	intergenic (‑481/‑70)	araH ← / → ftnB			1806441	A→G	intergenic (‑481/‑70)	araH ← / → ftnB
																																		1814688	T→C	noncoding (32/87 nt)	‑ ←			1814688	T→C	noncoding (32/87 nt)	‑ ←
																																		1818805	A→G	A56A (GCA→GCG)	yecF →			1818805	A→G	A56A (GCA→GCG)	yecF →
																																		1825755	T→C	M75V (ATG→GTG)	pST19_34538 ←			1825755	T→C	M75V (ATG→GTG)	pST19_34538 ←
																																		1849249	A→G	N684S (AAT→AGT)	pST19_34953 →			1849249	A→G	N684S (AAT→AGT)	pST19_34953 →
																																		1855993	G→C	G198G (GGC→GGG)	yeeO ←			1855993	G→C	G198G (GGC→GGG)	yeeO ←
																																		1856837	A→G	intergenic (+16/+211)	‑ → / ← erfK			1856837	A→G	intergenic (+16/+211)	‑ → / ← erfK
																																		1885188	G→A	*211* (TGA→TAA) M1M (ATG→ATA) †	pduL → pduM →			1885188	G→A	*211* (TGA→TAA) M1M (ATG→ATA) †	pduL → pduM →
																																		1896018	T→C	L7L (TTA→TTG)	yeeA ←			1896018	T→C	L7L (TTA→TTG)	yeeA ←
																																		1903367	A→G	E349G (GAG→GGG)	sopA →			1903367	A→G	E349G (GAG→GGG)	sopA →
																																		1908093	(A)7→6	intergenic (‑150/+130)	yeeF ← / ← yeeY			1908093	(A)7→6	intergenic (‑150/+130)	yeeF ← / ← yeeY
																																		1908477	T→C	T221A (ACC→GCC)	yeeY ←			1908477	T→C	T221A (ACC→GCC)	yeeY ←
																																		1910320	(T)9→10	intergenic (‑313/‑47)	yeeZ ← / → hisG			1910320	(T)9→10	intergenic (‑313/‑47)	yeeZ ← / → hisG
																																		1918039	T→C	T177A (ACG→GCG)	wzzB ←			1918039	T→C	T177A (ACG→GCG)	wzzB ←
																																		1925008	T→C	D346G (GAT→GGT)	rfbM ←			1925008	T→C	D346G (GAT→GGT)	rfbM ←
																																		1933332	G→A	V280V (GTC→GTT)	rfbG ←			1933332	G→A	V280V (GTC→GTT)	rfbG ←
																																		1933740	G→A	G144G (GGC→GGT)	rfbG ←			1933740	G→A	G144G (GGC→GGT)	rfbG ←
																																		1934018	T→C	I52V (ATA→GTA)	rfbG ←			1934018	T→C	I52V (ATA→GTA)	rfbG ←
																																		1939495	G→A	intergenic (‑89/+288)	rfbB ← / ← galF			1939495	G→A	intergenic (‑89/+288)	rfbB ← / ← galF
																																		1945654	T→C	A204A (GCA→GCG)	wzxC ←			1945654	T→C	A204A (GCA→GCG)	wzxC ←
																																		1949719	(T)5→4	coding (1051/1443 nt)	manC ←			1949719	(T)5→4	coding (1051/1443 nt)	manC ←
																																		1953308	A→T	D40E (GAT→GAA)	wcaG ←			1953308	A→T	D40E (GAT→GAA)	wcaG ←
																																		1955888	A→G	F2L (TTT→CTT)	wcaE ←			1955888	A→G	F2L (TTT→CTT)	wcaE ←
																																		1969632	C→T	S92S (AGC→AGT)	yegE →			1969632	C→T	S92S (AGC→AGT)	yegE →
																																		1971684	T→C	F776F (TTT→TTC)	yegE →			1971684	T→C	F776F (TTT→TTC)	yegE →
																																		1972643	G→A	A181V (GCG→GTG)	alkA ←			1972643	G→A	A181V (GCG→GTG)	alkA ←
																																		1987329	Δ1 bp	coding (1002/1230 nt)	pST19_37573 →			1987329	Δ1 bp	coding (1002/1230 nt)	pST19_37573 →
																																		1991854	T→G	R448R (CGT→CGG)	yegQ →			1991854	T→G	R448R (CGT→CGG)	yegQ →
																																		2005804	A→G	D456D (GAT→GAC)	stcC ←			2005804	A→G	D456D (GAT→GAC)	stcC ←
																																		2021401	T→C	E140G (GAA→GGA)	yehZ ←			2021401	T→C	E140G (GAA→GGA)	yehZ ←
																																		2023523	T→C	N259D (AAC→GAC)	bglX ←			2023523	T→C	N259D (AAC→GAC)	bglX ←
																																		2033713	C→T	G27R (GGA→AGA)	pST19_38448 ←			2033713	C→T	G27R (GGA→AGA)	pST19_38448 ←
																																		2043106	A→G	E296G (GAA→GGA)	pST19_38624 →			2043106	A→G	E296G (GAA→GGA)	pST19_38624 →
																																		2055889	A→G	intergenic (‑1013/‑125)	sdaC ← / → pST19_38890			2055889	A→G	intergenic (‑1013/‑125)	sdaC ← / → pST19_38890
																																		2056584	T→C	Y191H (TAT→CAT)	pST19_38890 →			2056584	T→C	Y191H (TAT→CAT)	pST19_38890 →
																																		2063401	T→C	I348T (ATC→ACC)	yeiH →			2063401	T→C	I348T (ATC→ACC)	yeiH →
																																		2064461	G→A	A546V (GCT→GTT)	fruA ←			2064461	G→A	A546V (GCT→GTT)	fruA ←
																																		2067497	(T)5→4	coding (686/1131 nt)	fruF ←			2067497	(T)5→4	coding (686/1131 nt)	fruF ←
																																		2070099	(T)5→4	coding (364/666 nt)	STM2208 ←			2070099	(T)5→4	coding (364/666 nt)	STM2208 ←
																																		2076473	G→A	D364N (GAC→AAC)	rtn →			2076473	G→A	D364N (GAC→AAC)	rtn →
																																		2082934	A→G	intergenic (‑14/+377)	yejG ← / ← bcr			2082934	A→G	intergenic (‑14/+377)	yejG ← / ← bcr
																																		2087154	G→A	intergenic (+18/‑107)	yejH → / → rplY			2087154	G→A	intergenic (+18/‑107)	yejH → / → rplY
																																		2088968	C→T	E114E (GAG→GAA)	yejK ←			2088968	C→T	E114E (GAG→GAA)	yejK ←
																																		2091698	(T)7→6	intergenic (+40/+91)	‑ → / ← pST19_39564			2091698	(T)7→6	intergenic (+40/+91)	‑ → / ← pST19_39564
																																		2095548	G→A	intergenic (‑264/+114)	pST19_39616 ← / ← pST19_39632			2095548	G→A	intergenic (‑264/+114)	pST19_39616 ← / ← pST19_39632
																																		2096698	T→C	K163E (AAG→GAG)	pST19_39641 ←			2096698	T→C	K163E (AAG→GAG)	pST19_39641 ←
																																		2107601	T→C	D46D (GAT→GAC)	narP →			2107601	T→C	D46D (GAT→GAC)	narP →
																																		2138032	A→G	W280R (TGG→CGG)	pST19_40399 ←			2138032	A→G	W280R (TGG→CGG)	pST19_40399 ←
																																		2140455	(A)5→4	coding (197/885 nt)	pST19_40450 →			2140455	(A)5→4	coding (197/885 nt)	pST19_40450 →
																																		2142912	T→C	S201S (TCT→TCC)	nrdA →			2142912	T→C	S201S (TCT→TCC)	nrdA →
																																		2148979	C→T	E178K (GAA→AAA)	glpQ ←			2148979	C→T	E178K (GAA→AAA)	glpQ ←
																																		2154527	T→C	F170L (TTT→CTT)	glpC →			2154527	T→C	F170L (TTT→CTT)	glpC →
																																		2164302	G→A	A94V (GCC→GTC)	ais ←			2164302	G→A	A94V (GCC→GTC)	ais ←
																																		2167855	A→G	I285V (ATT→GTT)	yfbG →			2167855	A→G	I285V (ATT→GTT)	yfbG →
																																		2167863	A→G	V287V (GTA→GTG)	yfbG →			2167863	A→G	V287V (GTA→GTG)	yfbG →
																																		2169330	A→G	S117G (AGC→GGC)	pST19_40995 →			2169330	A→G	S117G (AGC→GGC)	pST19_40995 →
																																		2171732	G→A	S71N (AGT→AAT)	pST19_41054 →			2171732	G→A	S71N (AGT→AAT)	pST19_41054 →
																																		2191856	T→C	M281V (ATG→GTG)	nuoH ←			2191856	T→C	M281V (ATG→GTG)	nuoH ←
																																		2192298	G→A	A133A (GCC→GCT)	nuoH ←			2192298	G→A	A133A (GCC→GCT)	nuoH ←
																																		2200641	(C)5→6	intergenic (‑344/+51)	nuoA ← / ← pST19_41613			2200641	(C)5→6	intergenic (‑344/+51)	nuoA ← / ← pST19_41613
																																		2206046	T→C	S2P (TCC→CCC)	tktB →			2206046	T→C	S2P (TCC→CCC)	tktB →
																																		2210774	(A)5→4	coding (364/1299 nt)	pST19_41811 →			2210774	(A)5→4	coding (364/1299 nt)	pST19_41811 →
																																		2211702	T→A	L431* (TTA→TAA)	pST19_41811 →			2211702	T→A	L431* (TTA→TAA)	pST19_41811 →
																																		2216130	G→A	intergenic (+124/‑61)	narQ → / → acrD			2216130	G→A	intergenic (+124/‑61)	narQ → / → acrD
																																		2217444	T→C	R418R (CGT→CGC)	acrD →			2217444	T→C	R418R (CGT→CGC)	acrD →
																																		2220761	A→G	N175S (AAC→AGC)	dapE →			2220761	A→G	N175S (AAC→AGC)	dapE →
																																		2221583	C→T	P64L (CCG→CTG)	pST19_42029 →			2221583	C→T	P64L (CCG→CTG)	pST19_42029 →
																																		2236863	G→A	E70E (GAG→GAA)	purN →			2236863	G→A	E70E (GAG→GAA)	purN →
																																		2259621	G→A	L16L (CTC→CTT)	rluD ←			2259621	G→A	L16L (CTC→CTT)	rluD ←
																																		2277539	A→T	I379F (ATC→TTC)	recN →			2277539	A→T	I379F (ATC→TTC)	recN →
																																		2294416	A→G	R251G (AGG→GGG)	pST19_43331 →			2294416	A→G	R251G (AGG→GGG)	pST19_43331 →
																																		2300131	A→G	D80G (GAT→GGT)	pST19_43447 →			2300131	A→G	D80G (GAT→GGT)	pST19_43447 →
																																		2300394	A→G	M168V (ATG→GTG)	pST19_43447 →			2300394	A→G	M168V (ATG→GTG)	pST19_43447 →
																																		2311119	G→A	A196T (GCC→ACC)	pST19_43628 →			2311119	G→A	A196T (GCC→ACC)	pST19_43628 →
																																		2323382	C→T	E316K (GAG→AAG)	pST19_43855 ←			2323382	C→T	E316K (GAG→AAG)	pST19_43855 ←
																																		2326996	G→A	intergenic (‑214/+239)	pST19_43909 ← / ← pST19_43921			2326996	G→A	intergenic (‑214/+239)	pST19_43909 ← / ← pST19_43921
																																		2330183	A→G	E18G (GAA→GGA)	pST19_43958 →			2330183	A→G	E18G (GAA→GGA)	pST19_43958 →
																																		2346459	A→G	N26N (AAT→AAC)	yrbF ←			2346459	A→G	N26N (AAT→AAC)	yrbF ←
																																		2357750	G→A	D619D (GAC→GAT)	arcB ←			2357750	G→A	D619D (GAC→GAT)	arcB ←
																																		2390651	C→T	M158I (ATG→ATA)	pST19_45084 ←			2390651	C→T	M158I (ATG→ATA)	pST19_45084 ←
																																		2404191	Δ1 bp	coding (734/3801 nt)	yhdP ←			2404191	Δ1 bp	coding (734/3801 nt)	yhdP ←
																																		2408650	C→A	intergenic (‑15/+50)	mreC ← / ← mreB			2408650	C→A	intergenic (‑15/+50)	mreC ← / ← mreB
																																		2413187	T→A	intergenic (+18/‑95)	yhdH → / → yedY			2413187	T→A	intergenic (+18/‑95)	yhdH → / → yedY
																																		2413908	T→C	R209R (CGT→CGC)	yedY →			2413908	T→C	R209R (CGT→CGC)	yedY →
																																		2420513	T→C	I20T (ATT→ACT)	yhdG →			2420513	T→C	I20T (ATT→ACT)	yhdG →
																																		2431915	+C	noncoding (9/114 nt)	‑ ←			2431915	+C	noncoding (9/114 nt)	‑ ←
																																		2437605	C→T	E226K (GAG→AAG)	smf ←			2437605	C→T	E226K (GAG→AAG)	smf ←
																																		2441655	A→G	I137V (ATC→GTC)	trkA →			2441655	A→G	I137V (ATC→GTC)	trkA →
																																		2447896	C→T	G313G (GGG→GGA)	secY ←			2447896	C→T	G313G (GGG→GGA)	secY ←
																																		2463417	A→G	I52T (ATA→ACA)	yheL ←			2463417	A→G	I52T (ATA→ACA)	yheL ←
																																		2464312	C→T	A4T (GCC→ACC)	yheN ←			2464312	C→T	A4T (GCC→ACC)	yheN ←
																																		2472685	(T)6→7	coding (202/312 nt)	ydhR ←			2472685	(T)6→7	coding (202/312 nt)	ydhR ←
																																		2473199	G→A	G39D (GGC→GAC)	yheT →			2473199	G→A	G39D (GGC→GAC)	yheT →
																																		2473993	A→T	I304F (ATC→TTC)	yheT →			2473993	A→T	I304F (ATC→TTC)	yheT →
																																		2495033	A→G	intergenic (+5742/‑602)	cysG → / → yhfL			2495033	A→G	intergenic (+5742/‑602)	cysG → / → yhfL
																																		2495112	T→G	intergenic (+5821/‑523)	cysG → / → yhfL			2495112	T→G	intergenic (+5821/‑523)	cysG → / → yhfL
																																		2497542	T→C	D55G (GAC→GGC)	gph ←			2497542	T→C	D55G (GAC→GGC)	gph ←
																																		2546602	A→G	R37R (CGT→CGC)	glpR ←			2546602	A→G	R37R (CGT→CGC)	glpR ←
																																		2548904	Δ1 bp	coding (668/1509 nt)	glpD →			2548904	Δ1 bp	coding (668/1509 nt)	glpD →
																																		2572660	T→C	K4E (AAA→GAA)	gntR ←			2572660	T→C	K4E (AAA→GAA)	gntR ←
																																		2581099	T→G	S205R (AGC→CGC)	ggt ←			2581099	T→G	S205R (AGC→CGC)	ggt ←
																																		2625335	A→T	L52H (CTC→CAC)	prlC ←			2625335	A→T	L52H (CTC→CAC)	prlC ←
																																		2633122	A→G	S247P (TCC→CCC)	pST19_49672 ←			2633122	A→G	S247P (TCC→CCC)	pST19_49672 ←
																																		2660504	G→A	R824C (CGC→TGC)	yhjO ←			2660504	G→A	R824C (CGC→TGC)	yhjO ←
																																		2687310	T→C	Q58R (CAG→CGG)	lpfA ←			2687310	T→C	Q58R (CAG→CGG)	lpfA ←
																																		2692319	(C)6→7	coding (176/2553 nt)	torA ←			2692319	(C)6→7	coding (176/2553 nt)	torA ←
																																		2694340	T→G	R181R (CGT→CGG)	torR →			2694340	T→G	R181R (CGT→CGG)	torR →
																																		2704433	(A)5→4	intergenic (‑251/‑55)	yidA ← / → pST19_51050			2704433	(A)5→4	intergenic (‑251/‑55)	yidA ← / → pST19_51050
																																		2724880	G→A	E173E (GAG→GAA)	yidZ →			2724880	G→A	E173E (GAG→GAA)	yidZ →
																																		2726378	A→G	I49V (ATC→GTC)	yieF →			2726378	A→G	I49V (ATC→GTC)	yieF →
																																		2748704	A→C	V198G (GTA→GGA)	atpB ←			2748704	A→C	V198G (GTA→GGA)	atpB ←
																																		2755581	C→T	V426V (GTG→GTA)	yieM ←			2755581	C→T	V426V (GTG→GTA)	yieM ←
																																		2772623	C→T	R29* (CGA→TGA)	ilvL →			2772623	C→T	R29* (CGA→TGA)	ilvL →
																																		2784223	T→C	T219T (ACT→ACC)	rep →			2784223	T→C	T219T (ACT→ACC)	rep →
																																		2803571	G→A	Q116Q (CAG→CAA)	yifK →			2803571	G→A	Q116Q (CAG→CAA)	yifK →
																																		2804647	Δ1 bp	intergenic (+38/‑65)	yifK → / → ‑			2804647	Δ1 bp	intergenic (+38/‑65)	yifK → / → ‑
																																		2805390	(T)7→8	intergenic (+246/+336)	‑ → / ← hemY			2805390	(T)7→8	intergenic (+246/+336)	‑ → / ← hemY
																																		2808814	A→G	L15L (TTA→CTA)	hemD ←			2808814	A→G	L15L (TTA→CTA)	hemD ←
																																		2818925	G→T	G145C (GGC→TGC)	yigB →			2818925	G→T	G145C (GGC→TGC)	yigB →
																																		2829364	G→A	L64F (CTC→TTC)	rthB ←			2829364	G→A	L64F (CTC→TTC)	rthB ←
																																		2831783	C→T	G69G (GGC→GGT)	yigM →			2831783	C→T	G69G (GGC→GGT)	yigM →
																																		2840792	G→A	M408I (ATG→ATA)	yigN →			2840792	G→A	M408I (ATG→ATA)	yigN →
																																		2851045	T→G	G375G (GGT→GGG)	assT →			2851045	T→G	G375G (GGT→GGG)	assT →
																																		2867278	C→T	G91G (GGC→GGT)	rplK →			2867278	C→T	G91G (GGC→GGT)	rplK →
																																		2867913	G→A	G159D (GGT→GAT)	rplA →			2867913	G→A	G159D (GGT→GAT)	rplA →
																																		2878113	T→C	G1400G (GGT→GGC)	rpoC →			2878113	T→C	G1400G (GGT→GGC)	rpoC →
																																		2878383	(ATT)3→2	coding (205‑207/324 nt)	pST19_54366 →			2878383	(ATT)3→2	coding (205‑207/324 nt)	pST19_54366 →
																																		2879547	(T)7→8	coding (297/1011 nt)	sseK1 →			2879547	(T)7→8	coding (297/1011 nt)	sseK1 →
																																		2884178	C→T	W72* (TGG→TAG)	thiE ←			2884178	C→T	W72* (TGG→TAG)	thiE ←
																																		2906880	C→T	intergenic (‑90/‑127)	iclR ← / → metH			2906880	C→T	intergenic (‑90/‑127)	iclR ← / → metH
																																		2908508	T→C	L501P (CTT→CCT)	metH →			2908508	T→C	L501P (CTT→CCT)	metH →
																																		2909361	C→T	G785G (GGC→GGT)	metH →			2909361	C→T	G785G (GGC→GGT)	metH →
																																		2934161	C→T	E59K (GAG→AAG)	pST19_55397 ←			2934161	C→T	E59K (GAG→AAG)	pST19_55397 ←
																																		2940869	A→G	intergenic (+269/‑172)	pgi → / → yjbE			2940869	A→G	intergenic (+269/‑172)	pgi → / → yjbE
																																		2952259	A→G	intergenic (+33/‑131)	lamB → / → malM			2952259	A→G	intergenic (+33/‑131)	lamB → / → malM
																																		2962987	C→T	L80F (CTT→TTT)	yjbN →			2962987	C→T	L80F (CTT→TTT)	yjbN →
																																		2963828	A→G	intergenic (+80/‑88)	yjbN → / → yjbO			2963828	A→G	intergenic (+80/‑88)	yjbN → / → yjbO
																																		2974093	G→A	L246L (CTG→TTG)	uvrA ←			2974093	G→A	L246L (CTG→TTG)	uvrA ←
																																		2978416	A→G	S381G (AGT→GGT)	siiB →			2978416	A→G	S381G (AGT→GGT)	siiB →
																																		2980617	(A)7→6	coding (648/1278 nt)	siiD →			2980617	(A)7→6	coding (648/1278 nt)	siiD →
																																		3009772	(T)5→4	coding (1469/1650 nt)	yjcG ←			3009772	(T)5→4	coding (1469/1650 nt)	yjcG ←
																																		3022859	G→C	S133C (TCT→TGT)	yjcO ←			3022859	G→C	S133C (TCT→TGT)	yjcO ←
																																		3026129	A→G	L239L (TTG→CTG)	lpxO ←			3026129	A→G	L239L (TTG→CTG)	lpxO ←
																																		3026987	C→T	intergenic (‑144/+114)	lpxO ← / ← phnO			3026987	C→T	intergenic (‑144/+114)	lpxO ← / ← phnO
																																		3031441	A→G	S118P (TCC→CCC)	basS ←			3031441	A→G	S118P (TCC→CCC)	basS ←
																																		3041394	A→G	N305S (AAC→AGC)	melA →			3041394	A→G	N305S (AAC→AGC)	melA →
																																		3042723	(T)5→4	coding (804/1431 nt)	melB →			3042723	(T)5→4	coding (804/1431 nt)	melB →
																																		3048410	(A)5→6	coding (1198/1632 nt)	dcuS ←			3048410	(A)5→6	coding (1198/1632 nt)	dcuS ←
																																		3057388	A→C	intergenic (+228/+66)	pST19_57675 → / ← pST19_57694			3057388	A→C	intergenic (+228/+66)	pST19_57675 → / ← pST19_57694
																																		3070384	+T	coding (330/516 nt)	fxsA →			3070384	+T	coding (330/516 nt)	fxsA →
																																		3071713	A→G	F53S (TTC→TCC)	yjeH ←			3071713	A→G	F53S (TTC→TCC)	yjeH ←
																																		3071731	A→G	L47P (CTG→CCG)	yjeH ←			3071731	A→G	L47P (CTG→CCG)	yjeH ←
																																		3085481	T→C	I271T (ATA→ACA)	yjeM →			3085481	T→C	I271T (ATA→ACA)	yjeM →
																																		3094276	A→C	intergenic (+177/+244)	‑ → / ← yjeS			3094276	A→C	intergenic (+177/+244)	‑ → / ← yjeS
																																		3107642	T→C	D419D (GAT→GAC)	purA →			3107642	T→C	D419D (GAT→GAC)	purA →
																																		3114052	G→A	E49E (GAG→GAA)	yjfK →			3114052	G→A	E49E (GAG→GAA)	yjfK →
																																		3117747	G→A	G282R (GGA→AGA)	aidB →			3117747	G→A	G282R (GGA→AGA)	aidB →
																																		3147494	C→T	R808C (CGC→TGC)	ytfN →			3147494	C→T	R808C (CGC→TGC)	ytfN →
																																		3148133	A→G	T1021A (ACA→GCA)	ytfN →			3148133	A→G	T1021A (ACA→GCA)	ytfN →
																																		3163022	A→G	F11F (TTT→TTC)	pST19_59590 ←			3163022	A→G	F11F (TTT→TTC)	pST19_59590 ←
																																		3176590	T→G	intergenic (+86/‑75)	pST19_59822 → / → iolI2			3176590	T→G	intergenic (+86/‑75)	pST19_59822 → / → iolI2
																																		3180563	A→G	intergenic (+91/‑8)	pmbA → / → cybC			3180563	A→G	intergenic (+91/‑8)	pmbA → / → cybC
																																		3182376	A→G	M36V (ATG→GTG)	pST19_59961 →			3182376	A→G	M36V (ATG→GTG)	pST19_59961 →
																																		3197828	A→G	N283D (AAC→GAC)	mgtA →			3197828	A→G	N283D (AAC→GAC)	mgtA →
																																		3202230	C→A	intergenic (‑31/+4)	pyrB ← / ← pyrL			3202230	C→A	intergenic (‑31/+4)	pyrB ← / ← pyrL
																																		3207405	T→C	D144G (GAC→GGC)	pST19_60422 ←			3207405	T→C	D144G (GAC→GGC)	pST19_60422 ←
																																		3219623	G→T	intergenic (‑211/‑21)	pST19_60651 ← / → yjgP			3219623	G→T	intergenic (‑211/‑21)	pST19_60651 ← / → yjgP
																																		3236973	T→C	M563V (ATG→GTG)	pST19_60978 ←			3236973	T→C	M563V (ATG→GTG)	pST19_60978 ←
																																		3246056	T→C	I621V (ATC→GTC)	pST19_61124 ←			3246056	T→C	I621V (ATC→GTC)	pST19_61124 ←
																																		3262830	Δ1 bp	coding (435/909 nt)	yjiE ←			3262830	Δ1 bp	coding (435/909 nt)	yjiE ←
																																		3272049	A→G	Q101R (CAG→CGG)	pST19_61663 →			3272049	A→G	Q101R (CAG→CGG)	pST19_61663 →
																																		3275242	G→A	S355L (TCA→TTA)	hsdS ←			3275242	G→A	S355L (TCA→TTA)	hsdS ←
																																		3284972	A→G	I678I (ATT→ATC)	yjiY ←			3284972	A→G	I678I (ATT→ATC)	yjiY ←
																																		3293571	C→T	G141G (GGC→GGT)	pST19_62062 →			3293571	C→T	G141G (GGC→GGT)	pST19_62062 →
																																		3320596	C→T	N329N (AAC→AAT)	deoA →			3320596	C→T	N329N (AAC→AAT)	deoA →
																																		3326190	C→T	S228N (AGC→AAC)	stjC ←			3326190	C→T	S228N (AGC→AAC)	stjC ←
																																		3342486	A→G	T98A (ACG→GCG)	creC →			3342486	A→G	T98A (ACG→GCG)	creC →
																																		3372416	Δ1 bp	intergenic (‑225/‑156)	pST19_63519 ← / → chiA			3372416	Δ1 bp	intergenic (‑225/‑156)	pST19_63519 ← / → chiA
																																		3376331	T→C	V523V (GTT→GTC)	pST19_63568 →			3376331	T→C	V523V (GTT→GTC)	pST19_63568 →
																																		3378049	(A)7→8	coding (10/705 nt)	pST19_63625 →			3378049	(A)7→8	coding (10/705 nt)	pST19_63625 →
																																		3379074	(T)7→8	intergenic (+330/‑100)	pST19_63625 → / → bcfA			3379074	(T)7→8	intergenic (+330/‑100)	pST19_63625 → / → bcfA
																																		3381879	T→C	F458L (TTC→CTC)	bcfC →			3381879	T→C	F458L (TTC→CTC)	bcfC →
																																		3383845	A→C	K239T (AAG→ACG)	bcfD →			3383845	A→C	K239T (AAG→ACG)	bcfD →
																																		3387293	(A)7→8	intergenic (+143/+35)	pST19_63797 → / ← pST19_63808			3387293	(A)7→8	intergenic (+143/+35)	pST19_63797 → / ← pST19_63808
																																		3388412	C→T	A115V (GCA→GTA)	pST19_63816 →			3388412	C→T	A115V (GCA→GTA)	pST19_63816 →
																																		3389251	(A)7→8	coding (271/441 nt)	pST19_63828 ←			3389251	(A)7→8	coding (271/441 nt)	pST19_63828 ←
																																		3394434	C→T	intergenic (‑195/‑402)	pST19_63902 ← / → pST19_63923			3394434	C→T	intergenic (‑195/‑402)	pST19_63902 ← / → pST19_63923
																																		3399746	A→G	I244V (ATC→GTC)	pST19_64008 →			3399746	A→G	I244V (ATC→GTC)	pST19_64008 →
																																		3414997	Δ1 bp	coding (129/921 nt)	rihC →			3414997	Δ1 bp	coding (129/921 nt)	rihC →
																																		3427123	A→G	intergenic (‑61/‑361)	putP ← / → putA			3427123	A→G	intergenic (‑61/‑361)	putP ← / → putA
																																		3427865	G→C	A128P (GCG→CCG)	putA →			3427865	G→C	A128P (GCG→CCG)	putA →
																																		3432095	T→C	G147G (GGA→GGG)	ycdC ←			3432095	T→C	G147G (GGA→GGG)	ycdC ←
																																		3435147	A→G	V66A (GTT→GCT)	agp ←			3435147	A→G	V66A (GTT→GCT)	agp ←
																																		3436762	T→C	T573A (ACG→GCG)	scsB ←			3436762	T→C	T573A (ACG→GCG)	scsB ←
																																		3450466	G→A	P161P (CCG→CCA)	hpaC →			3450466	G→A	P161P (CCG→CCA)	hpaC →
																																		3463216	G→A	T102M (ACG→ATG)	pST19_65193 ←			3463216	G→A	T102M (ACG→ATG)	pST19_65193 ←
																																		3476831	G→A	V466I (GTC→ATC)	lonH →			3476831	G→A	V466I (GTC→ATC)	lonH →
																																		3504585	T→C	N40S (AAC→AGC)	pST19_65955 ←			3504585	T→C	N40S (AAC→AGC)	pST19_65955 ←
																																		3506536	T→C	G940G (GGA→GGG)	pST19_65998 ←			3506536	T→C	G940G (GGA→GGG)	pST19_65998 ←
																																		3507601	C→G	G585G (GGG→GGC)	pST19_65998 ←			3507601	C→G	G585G (GGG→GGC)	pST19_65998 ←
																																		3535775	T→C	I104T (ATT→ACT)	nlpI →			3535775	T→C	I104T (ATT→ACT)	nlpI →
																																		3547817	Δ1 bp	coding (442/576 nt)	yraP ←			3547817	Δ1 bp	coding (442/576 nt)	yraP ←
																																		3553912	C→T	A126T (GCC→ACC)	gatD ←			3553912	C→T	A126T (GCC→ACC)	gatD ←
																																		3560163	C→G	C10S (TGC→TCC)	pST19_66977 ←			3560163	C→G	C10S (TGC→TCC)	pST19_66977 ←
																																		3574071	A→G	T356A (ACC→GCC)	tdcC →			3574071	A→G	T356A (ACC→GCC)	tdcC →
																																		3577954	T→A	intergenic (+15/‑55)	tdcE → / → tdcG			3577954	T→A	intergenic (+15/‑55)	tdcE → / → tdcG
																																		3582891	G→A	R156R (CGC→CGT)	yhaK ←			3582891	G→A	R156R (CGC→CGT)	yhaK ←
																																		3591521	(A)5→4	coding (574/969 nt)	ygjT ←			3591521	(A)5→4	coding (574/969 nt)	ygjT ←
																																		3594741	A→T	V18E (GTG→GAG)	ygjP ←			3594741	A→T	V18E (GTG→GAG)	ygjP ←
																																		3596300	T→C	L605L (TTA→TTG)	fadH ←			3596300	T→C	L605L (TTA→TTG)	fadH ←
																																		3601903	A→G	intergenic (+289/‑99)	aer → / → cheM			3601903	A→G	intergenic (+289/‑99)	aer → / → cheM
																																		3602529	C→T	N176N (AAC→AAT)	cheM →			3602529	C→T	N176N (AAC→AAT)	cheM →
																																		3613147	C→T	S57F (TCT→TTT)	bacA →			3613147	C→T	S57F (TCT→TTT)	bacA →
																																		3618120	A→G	Q212R (CAG→CGG)	glnE →			3618120	A→G	Q212R (CAG→CGG)	glnE →
																																		3652480	A→G	S98S (TCT→TCC)	pST19_68766 ←			3652480	A→G	S98S (TCT→TCC)	pST19_68766 ←
																																		3657977	T→C	intergenic (‑30/+161)	pST19_68852 ← / ← yqhE			3657977	T→C	intergenic (‑30/+161)	pST19_68852 ← / ← yqhE
																																		3664401	C→T	D11D (GAC→GAT)	exbD →			3664401	C→T	D11D (GAC→GAT)	exbD →
																																		3668525	G→A	G41E (GGA→GAA)	pST19_69082 →			3668525	G→A	G41E (GGA→GAA)	pST19_69082 →
																																		3674377	T→C	I166T (ATT→ACT)	hybC →			3674377	T→C	I166T (ATT→ACT)	hybC →
																																		3680873	T→C	Y236H (TAT→CAT)	gsp →			3680873	T→C	Y236H (TAT→CAT)	gsp →
																																		3684293	C→T	G391D (GGT→GAT)	uxaC ←			3684293	C→T	G391D (GGT→GAT)	uxaC ←
																																		3693055	T→C	S48P (TCC→CCC)	pST19_69553 →			3693055	T→C	S48P (TCC→CCC)	pST19_69553 →
																																		3696606	T→C	L349P (CTG→CCG)	ordL →			3696606	T→C	L349P (CTG→CCG)	ordL →
																																		3699405	C→T	R157W (CGG→TGG)	pST19_69662 →			3699405	C→T	R157W (CGG→TGG)	pST19_69662 →
																																		3702719	A→T	D225V (GAT→GTT)	pST19_69719 →			3702719	A→T	D225V (GAT→GTT)	pST19_69719 →
																																		3723703	C→T	Q87* (CAG→TAG)	yggR →			3723703	C→T	Q87* (CAG→TAG)	yggR →
																																		3724602	C→T	L16L (CTG→TTG)	pST19_70151 →			3724602	C→T	L16L (CTG→TTG)	pST19_70151 →
																																		3725024	Δ1 bp	coding (468/687 nt)	pST19_70151 →			3725024	Δ1 bp	coding (468/687 nt)	pST19_70151 →
																																		3728636	A→G	V111A (GTC→GCC)	endA ←			3728636	A→G	V111A (GTC→GCC)	endA ←
																																		3738242	A→G	intergenic (‑537/‑274)	pST19_70403 ← / → pST19_70420			3738242	A→G	intergenic (‑537/‑274)	pST19_70403 ← / → pST19_70420
																																		3738255	T→C	intergenic (‑550/‑261)	pST19_70403 ← / → pST19_70420			3738255	T→C	intergenic (‑550/‑261)	pST19_70403 ← / → pST19_70420
																																		3741356	C→T	V112V (GTC→GTT)	pST19_70468 →			3741356	C→T	V112V (GTC→GTT)	pST19_70468 →
																																		3747130	G→A	L387L (CTG→CTA)	tktA →			3747130	G→A	L387L (CTG→CTA)	tktA →
																																		3758662	C→T	V35I (GTC→ATC)	iciA ←			3758662	C→T	V35I (GTC→ATC)	iciA ←
																																		3759028	T→C	D37D (GAT→GAC)	rpiA →			3759028	T→C	D37D (GAT→GAC)	rpiA →
																																		3762188	G→A	intergenic (‑184/+110)	ygfA ← / ← ygfE			3762188	G→A	intergenic (‑184/+110)	ygfA ← / ← ygfE
																																		3772398	A→G	intergenic (+181/‑15)	gcvP → / → pST19_71079			3772398	A→G	intergenic (+181/‑15)	gcvP → / → pST19_71079
																																		3779721	A→G	Y230C (TAT→TGT)	xerD →			3779721	A→G	Y230C (TAT→TGT)	xerD →
																																		3788024	(T)6→5	intergenic (‑154/+121)	pST19_71365 ← / ← pST19_71384			3788024	(T)6→5	intergenic (‑154/+121)	pST19_71365 ← / ← pST19_71384
																																		3788274	A→T	D41E (GAT→GAA)	pST19_71384 ←			3788274	A→T	D41E (GAT→GAA)	pST19_71384 ←
																																		3804412	Δ1 bp	coding (4/837 nt)	kduI →			3804412	Δ1 bp	coding (4/837 nt)	kduI →
																																		3807858	C→T	intergenic (+23/‑90)	araE → / → ygeA			3807858	C→T	intergenic (+23/‑90)	araE → / → ygeA
																																		3813314	(T)9→8	intergenic (‑301/‑292)	galR ← / → aas			3813314	(T)9→8	intergenic (‑301/‑292)	galR ← / → aas
																																		3818648	C→G	intergenic (‑152/+18)	ygdR ← / ← ygdQ			3818648	C→G	intergenic (‑152/+18)	ygdR ← / ← ygdQ
																																		3821318	T→G	V127G (GTA→GGA)	ygdP →			3821318	T→G	V127G (GTA→GGA)	ygdP →
																																		3831921	G→A	A273A (GCG→GCA)	ptr →			3831921	G→A	A273A (GCG→GCA)	ptr →
																																		3838912	G→A	V463M (GTG→ATG)	recD →			3838912	G→A	V463M (GTG→ATG)	recD →
																																		3845893	C→T	intergenic (‑266/+34)	pST19_72484 ← / ← ygdK			3845893	C→T	intergenic (‑266/+34)	pST19_72484 ← / ← ygdK
																																		3856909	(A)6→7	intergenic (‑250/‑305)	fucP ← / → fucA			3856909	(A)6→7	intergenic (‑250/‑305)	fucP ← / → fucA
																																		3865584	C→T	R22R (CGG→CGA)	yqcD ←			3865584	C→T	R22R (CGG→CGA)	yqcD ←
																																		3871941	C→T	G97G (GGC→GGT)	gudD →			3871941	C→T	G97G (GGC→GGT)	gudD →
																																		3874546	C→T	K822K (AAG→AAA)	barA ←			3874546	C→T	K822K (AAG→AAA)	barA ←
																																		3885433	A→G	E188E (GAA→GAG)	eno →			3885433	A→G	E188E (GAA→GAG)	eno →
																																		3895734	C→T	intergenic (‑387/‑58)	sopD ← / → ygcB			3895734	C→T	intergenic (‑387/‑58)	sopD ← / → ygcB
																																		3901699	A→G	M13V (ATG→GTG)	pST19_73550 →			3901699	A→G	M13V (ATG→GTG)	pST19_73550 →
																																		3907814	T→C	H63H (CAT→CAC)	cysN →			3907814	T→C	H63H (CAT→CAC)	cysN →
																																		3915362	A→G	M347V (ATG→GTG)	nlpD →			3915362	A→G	M347V (ATG→GTG)	nlpD →
																																		3915743	A→G	E75G (GAA→GGA)	rpoS →			3915743	A→G	E75G (GAA→GGA)	rpoS →
																																		3927355	C→T	S25N (AGC→AAC)	pST19_74059 ←			3927355	C→T	S25N (AGC→AAC)	pST19_74059 ←
																																		3948809	C→T	P63S (CCG→TCG)	spaR →			3948809	C→T	P63S (CCG→TCG)	spaR →
																																		3962748	A→G	intergenic (‑600/+491)	hilA ← / ← hilD			3962748	A→G	intergenic (‑600/+491)	hilA ← / ← hilD
																																		3969619	G→A	D204N (GAT→AAT)	hilC →			3969619	G→A	D204N (GAT→AAT)	hilC →
																																		3973179	C→T	L242L (CTG→CTA)	sitC ←			3973179	C→T	L242L (CTG→CTA)	sitC ←
																																		3975913	+G	coding (96/345 nt)	ygbA →			3975913	+G	coding (96/345 nt)	ygbA →
																																		3978474	Δ1 bp	intergenic (‑172/+47)	fhlA ← / ← hypE			3978474	Δ1 bp	intergenic (‑172/+47)	fhlA ← / ← hypE
																																		3991897	C→T	intergenic (+13/‑133)	hydN → / → hypF			3991897	C→T	intergenic (+13/‑133)	hydN → / → hypF
																																		3995310	G→A	A64V (GCG→GTG)	ygbD ←			3995310	G→A	A64V (GCG→GTG)	ygbD ←
																																		4008004	T→C	intergenic (+235/‑1)	oraA → / → alaS			4008004	T→C	intergenic (+235/‑1)	oraA → / → alaS
																																		4015732	G→T	S171I (AGT→ATT)	luxS →			4015732	G→T	S171I (AGT→ATT)	luxS →
																																		4019919	C→T	A104T (GCC→ACC)	emrA ←			4019919	C→T	A104T (GCC→ACC)	emrA ←
																																		4023752	A→G	intergenic (‑26/+44)	proX ← / ← proW			4023752	A→G	intergenic (‑26/+44)	proX ← / ← proW
																																		4025887	A→G	F57L (TTT→CTT)	proV ←			4025887	A→G	F57L (TTT→CTT)	proV ←
																																		4038261	A→G	S246P (TCC→CCC)	gabP ←			4038261	A→G	S246P (TCC→CCC)	gabP ←
																																		4042385	T→C	I260V (ATC→GTC)	ygaF ←			4042385	T→C	I260V (ATC→GTC)	ygaF ←
																																		4051773	T→C	I213M (ATA→ATG)	mig‑14 ←			4051773	T→C	I213M (ATA→ATG)	mig‑14 ←
																																		4052901	(T)7→8	coding (733/930 nt)	virK ←			4052901	(T)7→8	coding (733/930 nt)	virK ←
																																		4062256	G→A	R726R (CGC→CGT)	iroC ←			4062256	G→A	R726R (CGC→CGT)	iroC ←
																																		4069628	C→T	intergenic (+245/‑807)	fljA → / → gtgA			4069628	C→T	intergenic (+245/‑807)	fljA → / → gtgA
																																		4070510	G→A	D26N (GAT→AAT)	gtgA →			4070510	G→A	D26N (GAT→AAT)	gtgA →
																																		4070582	A→G	M50V (ATG→GTG)	gtgA →			4070582	A→G	M50V (ATG→GTG)	gtgA →
																																		4081940	T→C	I100V (ATT→GTT)	gpO ←			4081940	T→C	I100V (ATT→GTT)	gpO ←
																																		4094635	T→C	intergenic (‑52/‑373)	rpoE ← / → nadB			4094635	T→C	intergenic (‑52/‑373)	rpoE ← / → nadB
																																		4098057	A→G	E192G (GAA→GGA)	srmB →			4098057	A→G	E192G (GAA→GGA)	srmB →
																																		4098068	A→G	I196V (ATT→GTT)	srmB →			4098068	A→G	I196V (ATT→GTT)	srmB →
																																		4103419	(C)5→6	coding (186/420 nt)	trxC →			4103419	(C)5→6	coding (186/420 nt)	trxC →
																																		4106001	A→G	E514E (GAA→GAG)	yfiQ →			4106001	A→G	E514E (GAA→GAG)	yfiQ →
																																		4119274	A→G	F57L (TTT→CTT)	dsdA ←			4119274	A→G	F57L (TTT→CTT)	dsdA ←
																																		4123609	A→C	Y200D (TAT→GAT)	emrD ←			4123609	A→C	Y200D (TAT→GAT)	emrD ←
																																		4153920	C→T	R182C (CGT→TGT)	pST19_78308 →			4153920	C→T	R182C (CGT→TGT)	pST19_78308 →
																																		4167164	A→G	L657P (CTC→CCC)	misL ←			4167164	A→G	L657P (CTC→CCC)	misL ←
																																		4173637	C→T	intergenic (‑939/‑926)	pST19_78659 ← / → pST19_78697			4173637	C→T	intergenic (‑939/‑926)	pST19_78659 ← / → pST19_78697
																																		4178715	T→C	Y572Y (TAT→TAC)	yicI →			4178715	T→C	Y572Y (TAT→TAC)	yicI →
																																		4180966	(A)5→6	coding (165/1710 nt)	yicH ←			4180966	(A)5→6	coding (165/1710 nt)	yicH ←
																																		4183486	C→T	P206L (CCG→CTG)	gltS →			4183486	C→T	P206L (CCG→CTG)	gltS →
																																		4185999	T→C	N339D (AAC→GAC)	recG ←			4185999	T→C	N339D (AAC→GAC)	recG ←
																																		4191162	T→C	L37S (TTA→TCA)	yicF →			4191162	T→C	L37S (TTA→TCA)	yicF →
																																		4191591	G→A	G180D (GGC→GAC)	yicF →			4191591	G→A	G180D (GGC→GAC)	yicF →
																																		4217927	C→G	A218P (GCC→CCC)	rfaD ←			4217927	C→G	A218P (GCC→CCC)	rfaD ←
																																		4218822	A→T	E14D (GAA→GAT)	kbl →			4218822	A→T	E14D (GAA→GAT)	kbl →
																																		4222300	C→A	V307V (GTC→GTA)	yibD →			4222300	C→A	V307V (GTC→GTA)	yibD →
																																		4224840	C→T	A455A (GCG→GCA)	pmgI ←			4224840	C→T	A455A (GCG→GCA)	pmgI ←
																																		4229172	G→A	R115H (CGC→CAC)	cysE →			4229172	G→A	R115H (CGC→CAC)	cysE →
																																		4243222	(T)8→7	intergenic (‑228/+262)	pST19_79967 ← / ← yibL			4243222	(T)8→7	intergenic (‑228/+262)	pST19_79967 ← / ← yibL
																																		4243296	(A)7→6	intergenic (‑302/+188)	pST19_79967 ← / ← yibL			4243296	(A)7→6	intergenic (‑302/+188)	pST19_79967 ← / ← yibL
																																		4259886	T→C	K167E (AAA→GAA)	sgbU ←			4259886	T→C	K167E (AAA→GAA)	sgbU ←
																																		4274943	T→C	H134R (CAT→CGT)	xylR ←			4274943	T→C	H134R (CAT→CGT)	xylR ←
																																		4279960	(A)6→7	coding (169/996 nt)	yiaH ←			4279960	(A)6→7	coding (169/996 nt)	yiaH ←
																																		4281954	T→C	I100T (ATC→ACC)	glyS →			4281954	T→C	I100T (ATC→ACC)	glyS →
																																		4314415	T→C	N75D (AAT→GAT)	sinH ←			4314415	T→C	N75D (AAT→GAT)	sinH ←
																																		4329820	C→T	L593L (CTG→CTA)	pbpC ←			4329820	C→T	L593L (CTG→CTA)	pbpC ←
																																		4333383	C→T	A1051T (GCC→ACC)	pST19_81613 ←			4333383	C→T	A1051T (GCC→ACC)	pST19_81613 ←
																																		4336466	T→C	K23R (AAA→AGA)	pST19_81613 ←			4336466	T→C	K23R (AAA→AGA)	pST19_81613 ←
																																		4346267	C→T	V107V (GTG→GTA)	nifS ←			4346267	C→T	V107V (GTG→GTA)	nifS ←
																																		4346376	A→G	F71S (TTT→TCT)	nifS ←			4346376	A→G	F71S (TTT→TCT)	nifS ←
																																		4352811	T→A	V219E (GTG→GAG)	asrC →			4352811	T→A	V219E (GTG→GAG)	asrC →
																																		4395339	T→A	intergenic (+1036/‑197)	gogB → / → sseK3			4395339	T→A	intergenic (+1036/‑197)	gogB → / → sseK3
																																		4410491	G→A	R23W (CGG→TGG)	pST19_83129 ←			4410491	G→A	R23W (CGG→TGG)	pST19_83129 ←
																																		4410506	C→T	E18K (GAA→AAA)	pST19_83129 ←			4410506	C→T	E18K (GAA→AAA)	pST19_83129 ←
																																		4413541	C→T	A189T (GCG→ACG)	pST19_83190 ←			4413541	C→T	A189T (GCG→ACG)	pST19_83190 ←
																																		4414650	A→G	P339P (CCT→CCC)	pST19_83201 ←			4414650	A→G	P339P (CCT→CCC)	pST19_83201 ←
																																		4417412	A→G	I168T (ATC→ACC)	pST19_83258 ←			4417412	A→G	I168T (ATC→ACC)	pST19_83258 ←
																																		4428387	A→G	intergenic (+16/‑103)	pST19_83452 → / → yihI			4428387	A→G	intergenic (+16/‑103)	pST19_83452 → / → yihI
																																		4429634	T→C	D147D (GAT→GAC)	hemN →			4429634	T→C	D147D (GAT→GAC)	hemN →
																																		4435993	C→T	A196V (GCG→GTG)	typA →			4435993	C→T	A196V (GCG→GTG)	typA →
																																		4439309	T→C	E271G (GAA→GGA)	pST19_83662 ←			4439309	T→C	E271G (GAA→GGA)	pST19_83662 ←
																																		4444064	+A	coding (1151/1422 nt)	yihO ←			4444064	+A	coding (1151/1422 nt)	yihO ←
																																		4468199	(A)9→8	intergenic (‑59/‑167)	pST19_84222 ← / → yiiG			4468199	(A)9→8	intergenic (‑59/‑167)	pST19_84222 ← / → yiiG
																																		4478425	A→G	N124D (AAT→GAT)	rhaR →			4478425	A→G	N124D (AAT→GAT)	rhaR →
																																		4486435	A→G	D439D (GAT→GAC)	cpxA ←			4486435	A→G	D439D (GAT→GAC)	cpxA ←
																																		4486740	G→A	P338S (CCG→TCG)	cpxA ←			4486740	G→A	P338S (CCG→TCG)	cpxA ←
																																		4491754	(T)5→4	intergenic (+49/‑15)	pST19_84680 → / → pST19_84690			4491754	(T)5→4	intergenic (+49/‑15)	pST19_84680 → / → pST19_84690
																																		4496851	G→A	S311F (TCT→TTT)	pST19_84749 ←			4496851	G→A	S311F (TCT→TTT)	pST19_84749 ←
																																		4519293	A→G	intergenic (‑64/‑222)	pST19_85156 ← / → yiiP			4519293	A→G	intergenic (‑64/‑222)	pST19_85156 ← / → yiiP
																																		4534580	Δ1 bp	coding (239/1002 nt)	ydeZ →			4534580	Δ1 bp	coding (239/1002 nt)	ydeZ →
																																		4553763	G→C	G23G (GGC→GGG)	priA ←			4553763	G→C	G23G (GGC→GGG)	priA ←
																																		4563023	T→C	I178V (ATA→GTA)	pST19_85984 ←			4563023	T→C	I178V (ATA→GTA)	pST19_85984 ←
																																		4568411	A→G	E186G (GAA→GGA)	katG →			4568411	A→G	E186G (GAA→GGA)	katG →
																																		4583097	A→G	V73A (GTT→GCT)	yijP ←			4583097	A→G	V73A (GTT→GCT)	yijP ←
																																		4595915	G→A	L32L (CTG→TTG)	trmA ←			4595915	G→A	L32L (CTG→TTG)	trmA ←
																																		4601131	T→C	intergenic (‑138/‑715)	pST19_86722 ← / → eutS			4601131	T→C	intergenic (‑138/‑715)	pST19_86722 ← / → eutS
																																		4606830	A→G	N312S (AAT→AGT)	eutE →			4606830	A→G	N312S (AAT→AGT)	eutE →
																																		4607778	C→T	Q157* (CAG→TAG)	eutJ →			4607778	C→T	Q157* (CAG→TAG)	eutJ →
																																		4613001	G→A	T306T (ACG→ACA)	eutB →			4613001	G→A	T306T (ACG→ACA)	eutB →
																																		4619102	A→G	D130D (GAT→GAC)	hemF ←			4619102	A→G	D130D (GAT→GAC)	hemF ←
																																		4620580	A→G	E39G (GAA→GGA)	pST19_87107 →			4620580	A→G	E39G (GAA→GGA)	pST19_87107 →
																																		4621271	T→C	L95P (CTG→CCG)	yfeZ →			4621271	T→C	L95P (CTG→CCG)	yfeZ →
																																		4629535	+T	coding (181/540 nt)	yfeL ←			4629535	+T	coding (181/540 nt)	yfeL ←
																																		4632268	A→G	intergenic (‑75/‑8)	ptsJ ← / → pdxK			4632268	A→G	intergenic (‑75/‑8)	ptsJ ← / → pdxK
																																		4641560	A→G	K627K (AAA→AAG)	lig →			4641560	A→G	K627K (AAA→AAG)	lig →
																																		4657968	A→G	L25L (CTT→CTC)	pST19_87800 ←			4657968	A→G	L25L (CTT→CTC)	pST19_87800 ←
																																		4661153	T→A	intergenic (‑24/‑180)	pST19_87866 ← / → glk			4661153	T→A	intergenic (‑24/‑180)	pST19_87866 ← / → glk
																																		4674530	C→T	A309T (GCG→ACG)	yfdC ←			4674530	C→T	A309T (GCG→ACG)	yfdC ←
																																		4674837	C→T	W206* (TGG→TGA)	yfdC ←			4674837	C→T	W206* (TGG→TGA)	yfdC ←
																																		4675534	(A)6→7	intergenic (‑80/‑209)	yfdC ← / → vacJ			4675534	(A)6→7	intergenic (‑80/‑209)	yfdC ← / → vacJ
																																		4685710	+C	coding (1076/1086 nt)	aroC →			4685710	+C	coding (1076/1086 nt)	aroC →
																																		4685817	G→C	G32R (GGC→CGC)	mepA →			4685817	G→C	G32R (GGC→CGC)	mepA →
																																		4701590	C→T	intergenic (+19/‑49)	accD → / → folC			4701590	C→T	intergenic (+19/‑49)	accD → / → folC
																																		4707558	A→G	intergenic (‑170/‑41)	pST19_88761 ← / → pST19_88790			4707558	A→G	intergenic (‑170/‑41)	pST19_88761 ← / → pST19_88790
																																		4707572	(T)5→4	intergenic (‑184/‑27)	pST19_88761 ← / → pST19_88790			4707572	(T)5→4	intergenic (‑184/‑27)	pST19_88761 ← / → pST19_88790
																																		4716061	(G)5→6	coding (109/687 nt)	hisQ →			4716061	(G)5→6	coding (109/687 nt)	hisQ →
																																		4721325	T→C	S9S (AGT→AGC)	pST19_89062 →			4721325	T→C	S9S (AGT→AGC)	pST19_89062 →
																																		4724837	A→G	K297R (AAA→AGA)	ulaA_2 →			4724837	A→G	K297R (AAA→AGA)	ulaA_2 →
																																		4727100	Δ1 bp	coding (942/954 nt)	pST19_89163 →			4727100	Δ1 bp	coding (942/954 nt)	pST19_89163 →
																																		4731120	T→A	*401C (TGA→TGT)	ackA ←			4731120	T→A	*401C (TGA→TGT)	ackA ←
																																		4734304	T→C	L206P (CTG→CCG)	yfbT →			4734304	T→C	L206P (CTG→CCG)	yfbT →
																																		4735582	G→A	V381M (GTG→ATG)	yfbS →			4735582	G→A	V381M (GTG→ATG)	yfbS →
																																		4737332	G→T	R312R (CGC→CGA)	yfbQ ←			4737332	G→T	R312R (CGC→CGA)	yfbQ ←
																																		4757351	A→G	G139G (GGA→GGG)	pST19_89708 →			4757351	A→G	G139G (GGA→GGG)	pST19_89708 →
																																		4758327	T→A	D111E (GAT→GAA)	pST19_89728 →			4758327	T→A	D111E (GAT→GAA)	pST19_89728 →
																																		4772141	A→G	intergenic (+529/‑274)	pST19_89931 → / → pST19_89957			4772141	A→G	intergenic (+529/‑274)	pST19_89931 → / → pST19_89957
																																		4772762	A→G	intergenic (+132/+255)	pST19_89957 → / ← pST19_89969			4772762	A→G	intergenic (+132/+255)	pST19_89957 → / ← pST19_89969
																																		4787642	A→G	K199R (AAA→AGA)	traW →			4787642	A→G	K199R (AAA→AGA)	traW →
																																		4802233	G→A	A101T (GCT→ACT) S36S (AGC→AGT)	trbH → pST19_90497 ←			4802233	G→A	A101T (GCT→ACT) S36S (AGC→AGT)	trbH → pST19_90497 ←
																																		4810204	C→T	intergenic (+352/‑435)	pST19_90640 → / → repC			4810204	C→T	intergenic (+352/‑435)	pST19_90640 → / → repC
																																		4824355	T→C	intergenic (‑489/‑378)	pefB ← / → ygiW			4824355	T→C	intergenic (‑489/‑378)	pefB ← / → ygiW
																																		4828726	T→C	intergenic (‑134/‑542)	pST19_91015 ← / → ccdA			4828726	T→C	intergenic (‑134/‑542)	pST19_91015 ← / → ccdA
																																		4828880	G→A	intergenic (‑288/‑388)	pST19_91015 ← / → ccdA			4828880	G→A	intergenic (‑288/‑388)	pST19_91015 ← / → ccdA
																																		4832540	A→G	D132G (GAC→GGC)	pST19_91101 →			4832540	A→G	D132G (GAC→GGC)	pST19_91101 →
																																		4835701	T→C	E130G (GAA→GGA)	spvD ←			4835701	T→C	E130G (GAA→GGA)	spvD ←
																																		4852709	T→C	intergenic (‑144/‑271)	samB ← / → parA			4852709	T→C	intergenic (‑144/‑271)	samB ← / → parA
																																		4857102	A→G	intergenic (‑165/‑346)	samA ← / → pST19_91570			4857102	A→G	intergenic (‑165/‑346)	samA ← / → pST19_91570
																																		4860564	A→G	K158K (AAA→AAG)	pST19_91622 →			4860564	A→G	K158K (AAA→AAG)	pST19_91622 →
																																		4872402	G→A	G149G (GGC→GGT)	fliC ←			4872402	G→A	G149G (GGC→GGT)	fliC ←
																																		4874749	A→G	E76G (GAA→GGA)	fliS →			4874749	A→G	E76G (GAA→GGA)	fliS →
																																		4880132	T→C	intergenic (‑107/‑110)	fliE ← / → fliF			4880132	T→C	intergenic (‑107/‑110)	fliE ← / → fliF
																																		4894622	G→A	R179R (CGC→CGT)	gcpA ←			4894622	G→A	R179R (CGC→CGT)	gcpA ←
																																		4896162	G→A	A112V (GCG→GTG)	yedI ←			4896162	G→A	A112V (GCG→GTG)	yedI ←
																																		4901155	A→C	intergenic (‑533/‑117)	pST19_92396 ← / → ompS			4901155	A→C	intergenic (‑533/‑117)	pST19_92396 ← / → ompS
																																		4901305	G→C	A12P (GCG→CCG)	ompS →			4901305	G→C	A12P (GCG→CCG)	ompS →
																																		4903527	T→C	intergenic (‑387/+67)	cspB ← / ← umuC			4903527	T→C	intergenic (‑387/+67)	cspB ← / ← umuC
																																		4904544	G→A	L107L (CTG→TTG)	umuC ←			4904544	G→A	L107L (CTG→TTG)	umuC ←
																																		4925597	T→C	N263D (AAC→GAC)	pST19_92830 ←			4925597	T→C	N263D (AAC→GAC)	pST19_92830 ←

## Sheet: WT-5
				Mutations identified via WGS							Mutations identified via WGS						Mutations identified via WGS						Mutations identified via WGS						Mutations identified via WGS						Mutations identified via WGS						Mutations identified via WGS
	Replicate	Time point	position	nucleotide change	AA change	gene			Time point	position	nucleotide change	AA change	gene		Time point	position	nucleotide change	AA change	gene		Time point	position	nucleotide change	AA change	gene		Time point	position	nucleotide change	AA change	gene		Time point	position	nucleotide change	AA change	gene		Time point	position	nucleotide change	AA change	gene
	WT-5*	T1	35947	C→T	intergenic (+138/‑61)	kefC → / → folA			T2	35947	C→T	intergenic (+138/‑61)	kefC → / → folA		T3	35947	C→T	intergenic (+138/‑61)	kefC → / → folA		T4	35947	C→T	intergenic (+138/‑61)	kefC → / → folA		T5	35947	C→T	intergenic (+138/‑61)	kefC → / → folA		T6	35947	C→T	intergenic (+138/‑61)	kefC → / → folA		T7	35947	C→T	intergenic (+138/‑61)	kefC → / → folA
	*Row 10 from Figure S2		36465	T→C	F153S (TTC→TCC)	folA →				36465	T→C	F153S (TTC→TCC)	folA →			36465	T→C	F153S (TTC→TCC)	folA →			36465	T→C	F153S (TTC→TCC)	folA →			36465	T→C	F153S (TTC→TCC)	folA →			36088	T→A	D27E (GAT→GAA)	folA →			36088	T→A	D27E (GAT→GAA)	folA →
			746894	T→C	D115D (GAT→GAC)	ybgC →				746894	T→C	D115D (GAT→GAC)	ybgC →			746894	T→C	D115D (GAT→GAC)	ybgC →			746894	T→C	D115D (GAT→GAC)	ybgC →			746894	T→C	D115D (GAT→GAC)	ybgC →			36465	T→C	F153S (TTC→TCC)	folA →			36465	T→C	F153S (TTC→TCC)	folA →
			1128216	C→A	intergenic (+135/+120)	pST19_21231 → / ← pST19_21248				1128216	C→A	intergenic (+135/+120)	pST19_21231 → / ← pST19_21248			1128216	C→A	intergenic (+135/+120)	pST19_21231 → / ← pST19_21248			1128216	C→A	intergenic (+135/+120)	pST19_21231 → / ← pST19_21248			1128216	C→A	intergenic (+135/+120)	pST19_21231 → / ← pST19_21248			746894	T→C	D115D (GAT→GAC)	ybgC →			746894	T→C	D115D (GAT→GAC)	ybgC →
			3883293	T→A	D48E (GAT→GAA)	pyrG →				3883293	T→A	D48E (GAT→GAA)	pyrG →			3883293	T→A	D48E (GAT→GAA)	pyrG →			3883293	T→A	D48E (GAT→GAA)	pyrG →			3821296	G→T	E120* (GAG→TAG)	ygdP →			1525291	C→T	L50L (CTG→TTG)	ynaF →			1525291	C→T	L50L (CTG→TTG)	ynaF →
			4111307	Δ1 bp	intergenic (‑170/‑79)	‑ ← / → ccmH																												2421452	G→T	E3* (GAA→TAA)	fis →			2421452	G→T	E3* (GAA→TAA)	fis →
																																		3883293	T→A	D48E (GAT→GAA)	pyrG →			3883293	T→A	D48E (GAT→GAA)	pyrG →
																																		4510931	C→T	intergenic (+276/‑381)	pST19_84996 → / → pST19_85023
																																		4511003	C→T	intergenic (+348/‑309)	pST19_84996 → / → pST19_85023

## Sheet: WT-6
				Mutations identified via WGS						Mutations identified via WGS						Mutations identified via WGS						Mutations identified via WGS						Mutations identified via WGS						Mutations identified via WGS						Mutations identified via WGS
	Replicate	Time point	position	nucleotide change	AA change	gene		Time point	position	nucleotide change	AA change	gene		Time point	position	nucleotide change	AA change	gene		Time point	position	nucleotide change	AA change	gene		Time point	position	nucleotide change	AA change	gene		Time point	position	nucleotide change	AA change	gene		Time point	position	nucleotide change	AA change	gene
	WT-6*	T1	35947	C→T	intergenic (+138/‑61)	kefC → / → folA		T2	35947	C→T	intergenic (+138/‑61)	kefC → / → folA		T3	35947	C→T	intergenic (+138/‑61)	kefC → / → folA		T4	17323	A→C	I119M (ATT→ATG)	caiD ←		T5	17323	A→C	I119M (ATT→ATG)	caiD ←		T6	17323	A→C	I119M (ATT→ATG)	caiD ←		T7	17323	A→C	I119M (ATT→ATG)	caiD ←
	*Row 12 from Figure S2		36465	T→C	F153S (TTC→TCC)	folA →			36465	T→C	F153S (TTC→TCC)	folA →			36465	T→C	F153S (TTC→TCC)	folA →			35947	C→T	intergenic (+138/‑61)	kefC → / → folA			35947	C→T	intergenic (+138/‑61)	kefC → / → folA			35947	C→T	intergenic (+138/‑61)	kefC → / → folA			35947	C→T	intergenic (+138/‑61)	kefC → / → folA
			2405606	C→T	A299T (GCG→ACG)	cafA ←			2405606	C→T	A299T (GCG→ACG)	cafA ←			2405606	C→T	A299T (GCG→ACG)	cafA ←			36069	C→T	P21L (CCG→CTG)	folA →			36069	C→T	P21L (CCG→CTG)	folA →			36069	C→T	P21L (CCG→CTG)	folA →			36069	C→T	P21L (CCG→CTG)	folA →
									2490061	G→A	intergenic (+770/‑5574)	cysG → / → yhfL			2490061	G→A	intergenic (+770/‑5574)	cysG → / → yhfL			36465	T→C	F153S (TTC→TCC)	folA →			36088	T→G	D27E (GAT→GAG)	folA →			36088	T→G	D27E (GAT→GAG)	folA →			36088	T→G	D27E (GAT→GAG)	folA →
																					2405606	C→T	A299T (GCG→ACG)	cafA ←			36465	T→C	F153S (TTC→TCC)	folA →			36465	T→C	F153S (TTC→TCC)	folA →			36465	T→C	F153S (TTC→TCC)	folA →
																											1751866	T→C	I421V (ATC→GTC)	ptrB ←			1751866	T→C	I421V (ATC→GTC)	ptrB ←			1751866	T→C	I421V (ATC→GTC)	ptrB ←
																											2405606	C→T	A299T (GCG→ACG)	cafA ←			2405606	C→T	A299T (GCG→ACG)	cafA ←			2405606	C→T	A299T (GCG→ACG)	cafA ←
																																	2490061	G→A	intergenic (+770/‑5574)	cysG → / → yhfL			2490061	G→A	intergenic (+770/‑5574)	cysG → / → yhfL

## Sheet: delta Mfd-1
													Mutations identified via WGS							Mutations identified via WGS						Mutations identified via WGS						Mutations identified via WGS
	Replicate	Time point			Time point	position		Time point			Time point	position	nucleotide change	AA change	gene			Time point	position	nucleotide change	AA change	gene		Time point	position	nucleotide change	AA change	gene		Time point	position	nucleotide change	AA change	gene
	Δmfd-1*(**)	T1	NO MUTATION		T2	NO MUTATION		T3	NO MUTATION		T4	36465	T→C	F153S (TTC→TCC)	folA →			T5	36465	T→C	F153S (TTC→TCC)	folA →		T6	36465	T→C	F153S (TTC→TCC)	folA →		T7	36465	T→C	F153S (TTC→TCC)	folA →
	*Row 10 from Figure S2																		1374041	T→C	K192E (AAA→GAA)	ydeE ←			1374041	T→C	K192E (AAA→GAA)	ydeE ←			1374041	T→C	K192E (AAA→GAA)	ydeE ←
																			2354718	(C)8→9	intergenic (+9/‑240)	ptsO → / → yrbL			2354718	(C)8→9	intergenic (+9/‑240)	ptsO → / → yrbL			2354718	(C)8→9	intergenic (+9/‑240)	ptsO → / → yrbL
																			2421629	+C	coding (184/297 nt)	fis →			2421629	+C	coding (184/297 nt)	fis →			2421629	+C	coding (184/297 nt)	fis →
																			2490061	G→A	intergenic (+770/‑5574)	cysG → / → yhfL			2846950	A→G	P89P (CCT→CCC)	rfaH ←			2846950	A→G	P89P (CCT→CCC)	rfaH ←
																			2846950	A→G	P89P (CCT→CCC)	rfaH ←			3108886	T→C	I178T (ATC→ACC)	vacB →			3108886	T→C	I178T (ATC→ACC)	vacB →
																			3108886	T→C	I178T (ATC→ACC)	vacB →			3312013	A→G	T284A (ACC→GCC)	prfC →			3312013	A→G	T284A (ACC→GCC)	prfC →
																			3312013	A→G	T284A (ACC→GCC)	prfC →			3523614	T→C	D143D (GAT→GAC)	pST19_66303 →			3523614	T→C	D143D (GAT→GAC)	pST19_66303 →
																			3523614	T→C	D143D (GAT→GAC)	pST19_66303 →			4247640	T→C	I197V (ATC→GTC)	mtlA ←			4247640	T→C	I197V (ATC→GTC)	mtlA ←
																			4247640	T→C	I197V (ATC→GTC)	mtlA ←

## Sheet: delta Mfd-2
							Mutations identified via WGS						Mutations identified via WGS						Mutations identified via WGS						Mutations identified via WGS						Mutations identified via WGS						Mutations identified via WGS
	Replicate	Time point			Time point	position	nucleotide change	AA change	gene		Time point	position	nucleotide change	AA change	gene		Time point	position	nucleotide change	AA change	gene		Time point	position	nucleotide change	AA change	gene		Time point	position	nucleotide change	AA change	gene		Time point	position	nucleotide change	AA change	gene
	Δmfd-2*	T1	NO MUTATION		T2	2421668	A→C	T75P (ACC→CCC)	fis →		T3	2421668	A→C	T75P (ACC→CCC)	fis →		T4	2421668	A→C	T75P (ACC→CCC)	fis →		T5	2421668	A→C	T75P (ACC→CCC)	fis →		T6	2421668	A→C	T75P (ACC→CCC)	fis →		T7	2421668	A→C	T75P (ACC→CCC)	fis →
	*Row 1 from Figure S2

## Sheet: delta Mfd-3
							Mutations identified via WGS						Mutations identified via WGS						Mutations identified via WGS						Mutations identified via WGS						Mutations identified via WGS						Mutations identified via WGS
	Replicate	Time point			Time point	position	nucleotide change	AA change	gene		Time point	position	nucleotide change	AA change	gene		Time point	position	nucleotide change	AA change	gene		Time point	position	nucleotide change	AA change	gene		Time point	position	nucleotide change	AA change	gene		Time point	position	nucleotide change	AA change	gene
	Δmfd-3*	T1	NO MUTATION		T2	2421668	A→C	T75P (ACC→CCC)	fis →		T3	2421668	A→C	T75P (ACC→CCC)	fis →		T4	2421668	A→C	T75P (ACC→CCC)	fis →		T5	36465	T→C	F153S (TTC→TCC)	folA →		T6	36465	T→C	F153S (TTC→TCC)	folA →		T7	36465	T→C	F153S (TTC→TCC)	folA →
	*Row 8 of Figure S2																							1771224	G→C	intergenic (‑1270/‑672)	ruvA ← / → yebB			1771224	G→C	intergenic (‑1270/‑672)	ruvA ← / → yebB			1771224	G→C	intergenic (‑1270/‑672)	ruvA ← / → yebB
																								2421668	A→C	T75P (ACC→CCC)	fis →			2421668	A→C	T75P (ACC→CCC)	fis →			2421668	A→C	T75P (ACC→CCC)	fis →
																								4227302	T→A	I13N (ATC→AAC)	secB →			4227302	T→A	I13N (ATC→AAC)	secB →			4227302	T→A	I13N (ATC→AAC)	secB →
																								4486509	C→T	G415S (GGC→AGC)	cpxA ←			4486509	C→T	G415S (GGC→AGC)	cpxA ←			4486509	C→T	G415S (GGC→AGC)	cpxA ←

## Sheet: delta Mfd-4
																Mutations identified via WGS						Mutations identified via WGS						Mutations identified via WGS
	Replicate	Time point			Time point			Time point			Time point			Time point	position	nucleotide change	AA change	gene		Time point	position	nucleotide change	AA change	gene		Time point	position	nucleotide change	AA change	gene
	Δmfd-4*	T1	NO MUTATION		T2	NO MUTATION		T3	NO MUTATION		T4	NO MUTATION		T5	2625072	A→G	S140P (TCC→CCC)	prlC ←		T6	2625072	A→G	S140P (TCC→CCC)	prlC ←		T7	2625072	A→G	S140P (TCC→CCC)	prlC ←
	*Row 4 of Figure S2																										36069	C→T	P21L (CCG→CTG)	folA →

[truncated: 2 more sheets: delta Mfd-5, delta Mfd-6]
