# Supplementary material for: Inhibiting the Evolution of Antibiotic Resistance
Source: Mol Cell. 2019 Jan 3;73(1):157–165.e5. doi: 10.1016/j.molcel.2018.10.015 (PMC6320318; doi:10.1016/j.molcel.2018.10.015)
Supplement: Table S2. Bacterial Strains, Strain Construction Details, and Plasmids Used in This Study, Related to STAR Methods Experimental Model and Subject Details Section [file mmc3.xlsx]

## Sheet: Supplementary Table 2
Table S2. Bacterial strains and plasmids used in this study
Strain number	Genotype	Source/details of strain construction
HM1	WT B. subtilis JH642	Merrikh Lab stock
HM713	B. subtilis 168 ΔuvrA::mls	From B. subtilis Genetic Stock Center
HM1720	B. subtilis 168 Δmfd::mls	From B. subtilis Genetic Stock Center
HM1996	WT S.typhimurium ST19	Miller Lab stock- clinical isolate
HM2212	WT P. aeruginosa CF127	Parsek Lab stock- cystic fibrosis isolate
HM2260	P. aeruginosa CF127 Δmfd	Transformation of pHM661 into P. aureginosa CF127
HM2295	E. coli F' (Kan) placOL2–62-lacZ	Gift from Dr. Ann Hochschild
HM2521	B. subtilis JH642 Δmfd::mls	Transformation of HM1720 genomic DNA into HM1
HM2602	E. coli F' (Kan) placOL2–62-lacZ pSIM27(tet)	Transformation of pSIM27 into HM2295 (Addgene 53735)
HM2633	B. subtilis JH642 ΔuvrA::mls	Transformation of ΔuvrA genomic DNA into HM1
HM2747	E. coli F' (Kan) placOL2–62-Nanoluc(hyg)	Recombineering into HM2602 using pSIM27. Electroporation of hygromycin-marked amplicon using primers HM3391 and HM3392 with pHM443 as template.
HM2838	E. coli F' (Kan) placOL2–62-Nanoluc(hyg) pACλCI(Cat) pHM458(Amp)	Transformation of pACλCI(Cat) and pHM458(Amp) into HM2747
HM2875	E. coli F' (Kan) placOL2–62-Nanoluc(hyg) pHM474(Cm) pBRα(Amp)	Transformation of pHM474 and pBRα(Amp) into HM2747
HM2880	WT S.typhimurium ST19 + pUC19	Transformation of pUC19 into HM1996
HM2881	S. typhimurium ST19 Δmfd::cat + pUC19	Transformation of pUC19 into HM3429
HM2882	S. typhimurium ST19 Δmfd::cat + pHM481	Transformation of pHM481 into HM3429
HM2886	S. typhimurium ST19 Δmfd::cat + pHM484	Transformation of pHM482 into HM3429
HM2913	E. coli F' (Kan) placOL2–62-Nanoluc(hyg) pHM474(Cm) pHM480(Amp)	Transformation of pHM474 and pHM480 into HM2747
HM2920	E. coli F' (Kan) placOL2–62-Nanoluc(hyg) pHM453(Cm) pHM457(Amp)	Transformation of pHM453 and pHM457 into HM2747
HM2921	E. coli F' (Kan) placOL2–62-Nanoluc(hyg) pHM453(Cm) pHM494(Amp)	Transformation of pHM453 and pHM494 into HM2747
HM2925	E. coli F' (Kan) placOL2–62-Nanoluc(hyg) pHM453(Cm) pBRα(Amp)	Transformation of pHM453 and pBRα into HM2747
HM2926	E. coli F' (Kan) placOL2–62-Nanoluc(hyg) pACλCI(Cat) pHM457(Amp)	Transformation of pACλCI and pHM457 into HM2747
HM2949	E. coli F' (Kan) placOL2–62-Nanoluc(hyg) pACλCI(Cat) pHM480(Amp)	Transformation of pACλCI and pHM480 into HM2747
HM2962	E. coli F' (Kan) placOL2–62-Nanoluc(hyg) pHM499(Cm) pHM480(Amp)	Transformation of pHM480 and pHM499 into HM2747
HM3134	S. typhimurium ST19 Δmfd::cat + pHM662	Transformation of pHM662 into HM3429
HM3193	E. coli F' (Kan) placOL2–62-Nanoluc(hyg) pSIM27(tet) pHM550(Cm) pBRα(Amp)	Transformation of pHM550(Cat) and pBRα(Amp) into HM2747
HM3225	E. coli F' (Kan) placOL2–62-Nanoluc(hyg) pSIM27(tet) pHM550(Cm) pHM458(Amp)	Transformation of pHM550(Cat) and pHM458(Amp) into HM2747
HM3245	S. typhimurium ST19 ΔuvrA::kan	Recombineering into HM1996 using pKD46. Electroporation of kanamycin marked amplicon using primers HM4064 and HM4065 and pKD13 as template
HM3406	S. typhimurium ST19 Mtbmfd-kan	Recombineering into HM1996 using pHM629. Electroporation of Mtb-mfd coding sequence with kanamycin marker downstream, using primers HM3632 and HM3635
HM3429	S. typhimurium ST19 Δmfd::cat	Recombineering into HM1996 using pKD46. Electroporation of chloramphenicol marked amplicon using primers HM2374 and HM2375 and pKD3 as template
HM3585	WT S.typhimurium ST19 + pMMB67EH	Transformation of pMMB67EH into HM1996
HM3586	S. typhimurium ST19 Δmfd::cat + pMMB67EH	Transformation of pMMB67EH into HM3429
HM3590	S. typhimurium ST19 Δmfd::cat + pHM649	Transformation of pHM649 into HM3429
HM3666	S. typhimurium ST19 Δmfd::cat + pHM650	Transformation of pHM650 into HM3429
HM3667	S. typhimurium ST19 Δmfd::cat + pHM651	Transformation of pHM651 into HM3429
MR01	WT Mtb H37Rv	Sherman lab stock
MR02	Mtb H37Rv Δmfd::hyg	Recombineering into MR01 using pNIT. Electroporation of hygromycin marked amplicon using primers HM2877 and HM3908 and pHM566 as template
Plasmids built and used in this study	Genotype/Features	Source/details of strain construction
pHM443	pKM342-Nanoluc	Built from pKM342 backbone (BglII digested) and Nanoluc amplicon (primers HM3202 and HM3203)
pHM453	pACλCI Plac-CI-ST19rpoB(19-142)	Built with Gibson cloning from pACλCI-β-flap backbone (BamHI/NotI digested) and RpoB(AA19-142) amplicon with stop codon added (primers HM3516 and HM3517)
pHM457	pBRα Plac-a-ST19mfd (RID)	Built with Gibson cloning from pBRα-β-flap backbone (BamHI/NotI digested) and Mfd RID amplicon with stop codon added (primers HM3512 and HM3513)
pHM458	pBRα Plac-a-ST19rpoB(19-142)	Built with Gibson cloning from pBRα-β-flap backbone (BamHI/NotI digested) and RpoB(AA19-142) amplicon with stop codon added (primers HM33518 and HM3519)
pHM474	pACλCI Plac-CI-ST19mfd(1-450)	Built with Gibson cloning from pACλCI-β-flap backbone (BamHI/NotI digested) and Mfd(1-450) amplicon with stop codon added (primers HM3506 and HM3546)
pHM480	pBRα Plac-a-ST19UvrA(88-505)	Built with Gibson cloning from pBRα-β-flap backbone (BamHI/NotI digested) and UvrA(88-505) amplicon with stop codon added (primers HM3690 and HM3691)
pHM481	pUC19 ST19 mfd	Built using restriction enzyme cloning. pUC19 backbone was amplified using primers HM3719 and HM3720 and then digested with Xho and Nhe. S. typhimurium mfd (including promoter region) was amplified using primers HM3717 and HM3718 and digested with Xho and Nhe.
pHM484	pUC19 ST19 mfd L499R	Built using site-directed mutagenesis of pHM481 using primers HM3725 and HM3726
pHM494	pBRα Plac-a-ST19mfd (RID) L499R	Built using site-directed mutagenesis using primers HM3725 and HM3726 and pHM457 as template.
pHM499	pACλCI Plac-CI-ST19mfdR165A	Built using site-directed mutagenesis using primers HM3729 and HM3730 and pHM474 as template.
pHM550	pACλCI Plac-CI-Mtbmfd(334-651)	Built with Gibson cloning from pACλCI-β-flap backbone (BamHI/NotI digested) and Mtb Mfd(334-651) amplicon with stop codon added (primers HM4007 and HM4011)
pHM566	pKM342-mfd	Built with 2-step Gibson Cloning. Linear amplicons of pKM342 backbone (primers HM3045 and HM3046) and a 500bp homology region upstream Mfd locus (primers HM3047 and HM3048) were ligated using Gibson cloning. This intermediate plasmid and a 500bp homology region in the 3' end of the Mfd locus were linearized with primers HM3049 and HM3050 and HM3702 and HM3703, respectively
pHM629	pUC19- Mtbmfd-kan	SOE PCR was used to generate a linear amplicon of Mtb-mfd (primers HM3632 and HM3633) with Kanamycin resistance casette downstream (primers 3634 and 3635). Gibson cloning of SOE product and pUC19 amplicon (primers HM3646 and HM3647) was used to construct plasmid
pHM649	pMMB67EH_ST19mfd	Built with Gibson Cloning from linear amplicons of pMMB67EH backbone (primers HM4759 and HM4760) and Mfd (primers HM4761 and HM4762 and pHM481 as template. Contains native Mfd promoter)
pHM650	pMMB67EH_ST19 mfd R165A	Built using site-directed mutagenesis using primers HM3729 and HM3730 and pHM649 as template.
pHM651	pMMB67EH_ST19 mfd L499R	Built with Gibson Cloning from linear amplicons of pMMB67EH backbone (primers HM4759 and HM4760) and Mfd (primers HM4761 and HM4762 and pHM484 as template. Contains native Mfd promoter)
pHM661	pEX18-mfd	Built with SOE PCR of upstream and downstream homology regions of P. aureginosa Mfd (primers HM2577, HM2578 and HM2579, HM2580), and and restriction digest of amplicon and pEX18 plasmid with HindIII and BamHI
pHM662	pUC19 Mtbmfd	Built using Gibson cloning. pUC19 backbone containing ST19 Mfd promoter region was amplified using primers HM3646 and HM3647 and Mtb mfd coding sequence was amplified using SOE PCR (primers HM3692-HM3698 for full length Mtb mfd sequence), and primers HM3648 and HM3649 for Gibson homology
pBRα	Used as a negative control	Addgene 53731
pBRα-β-flap	Used to clone and express RNA polymerase α-subunit fusions in E. coli	Addgene 53734
pACλCI	Used as a negative control	Addgene 53730
pACλCI-β-flap	Used to clone and express λCI fusions in E. coli	Addgene 53733
pEX18	used for deletion construct in P. aeruginosa	Parsek Lab stock
pKD3	Cat cassette flanked by FRT sites for recombineering; template plasmid	Addgene 45604
pKD13	Kan cassette flanked by FRT sites for recombineering; template plasmid	Miller Lab stock
pKD46	mini λ Red recominbase expression plasmid for recomineering in S. typhimurium	Miller Lab stock
pMMBEH67	ampR- used as an empty vector control	Addgene 37622
pNIT	used for recombineering in Mtb	Sherman lab stock
pNL1.1	NanoLuc expression vector	Promega
pSIM27	used for recombineering in E. coli	A gift from the Court lab- https://redrecombineering.ncifcrf.gov/strains--plasmids.html
pUC19	ampR- used as an empty vector control	Addgene 50005
