# Supplementary material for: Inhibiting the Evolution of Antibiotic Resistance
Source: Mol Cell. 2019 Jan 3;73(1):157–165.e5. doi: 10.1016/j.molcel.2018.10.015 (PMC6320318; doi:10.1016/j.molcel.2018.10.015)
Supplement: Table S3. Primers Used in This Study, Related to STAR Methods Experimental Model and Subject Details Section and Key Resources Table Oligonucleotides Section [file mmc4.xlsx]

## Sheet: Supplemental Table S3
Table S3. Primers used in this study
Primer Number	Oligo Sequence	Primer details
HM2374	5'- AAGAGTGCGGCGTAAAACAAAAAGAGATACTGACAACCGTTGTGTAGGCTGGAGCTGCTTC -3'	amplification of pKD3 template to make mfd deletion in S. typhimurium
HM2375	5'- TAGGCCGGACGCAGAGTAATGACGCCCGGCCTGACGCTTACATATGAATATCCTCCTTAG -3'	amplification of pKD3 template to make mfd deletion in S. typhimurium
HM2376	5'- CAACGATCGCGGATAATAAAGAAC -3'	PCR confirmation of S. typhimurium mfd deletion
HM2377	5'- CTGGAACTGCAGGGAAGTG -3'	PCR confirmation of S. typhimurium mfd deletion
HM2577	5'- ATCCGGAAGCTTCTTCGTCGATGGTGATGGT -3'	amplification of locus upstream of P. aureginosa Mfd for cloning into pEX18
HM2578	5'- TAGGCTAATCCTTACACGGGCAAGCTGGGCTCCGGTCG -3'	amplification of locus upstream of P. aureginosa Mfd for cloning into pEX18
HM2579	5'- CCAGCTTGCCCGTGTAAGGATTAGCCTATGCGCTTGTT -3'	amplification of locus downstream of P. aureginosa Mfd for cloning into pEX18
HM2580	5'- ATCCGGGGATCCCGAAATCGAACAGGCGTTG -3'	amplification of locus downstream of P. aureginosa Mfd for cloning into pEX18
HM2581	5'- GTTCTTGATGCCGTACTGG -3'	PCR confirmation of P. aureginosa mfd deletion
HM2582	5'- GATATCGTCGGCATGACCG -3'	PCR confirmation of P. aureginosa mfd deletion
HM2831	5'- CGTCAGCCTGAAGTGAAAGAAG -3'	PCR and sequencing primer for confirming inserts in pBRα
HM2832	5'- ATCGGTGATGTCGGCGATATAG -3'	PCR and sequencing primer for confirming inserts in pBRα
HM2877	5'- CCTGTACGCGGTGGTGGTC -3'	amplification of hygromycin marked cassette (pHM566) to make Mfd deletion in Mtb
HM3045	5'- GTGGCGGCCGCTCTAGAACT -3'	amplification of pKM342 for construction of pHM566 (pKM342-mfd plasmid)
HM3046	5'- CGCGGTGGAGCTCCAATTCG -3'	amplification of pKM342 for construction of pHM566 (pKM342-mfd plasmid)
HM3047	5'- CGAATTGGAGCTCCACCGCGCCTGTACGCGGTGGTGGTC -3'	amplification of 5' UTR of Mtb mfd for construction of pHM566 (pKM342-mfd plasmid)
HM3048	5'- AGTTCTAGAGCGGCCGCCACGATGCGGCCATTCTAGGGC -3'	amplification of 5' UTR of Mtb mfd for construction of pHM566 (pKM342-mfd plasmid)
HM3049	5'- TTCTAGACTCGAGGTACCG -3'	linearization of pKM342 plasmid containing 5' UTR region of Mtb mfd for construction of pHM566
HM3050	5'- GTACTTAATTCGAGCTCGGT -3'	linearization of pKM342 plasmid containing 5' UTR region of Mtb mfd for construction of pHM566
HM3202	5'- ACGACGGCCAGTGAATTACTTAAGAATGGTCTTCACACTCGAAGATTTCGTTG -3'	amplification of nanoluc plasmid (pNL1.1) for construction of pHM443
HM3203	5'- ATAGTGAGTCGGCGCGCCACTAGTATTACGCCAGAATGCGTTCGC -3'	amplification of nanoluc plasmid (pNL1.1) for construction of pHM443
HM3389	5'- TCGCTAGTCAGTGGCCTGAAG -3'	PCR and sequencing primer for confirming inserts in pACyCI
HM3390	5'- GGTAGCCAGCAGCATCCTG -3'	PCR and sequencing primer for confirming inserts in pACyCI
HM3391	5'- ACCGAGCGGATAACAATTTCACACAGGAAACAGCTATGGTCTTCACACTCGAAGATTTCG -3'	amplification of hyg marked nanoluc plasmid (pHM443) for bacterial 2-hybrid system
HM3392	5'- GCGAAATACGGGCAGACATGGCCTGCCCGGTTATTATCAGGCGCCGGGGG -3'	amplification of hyg marked nanoluc plasmid (pHM443) for bacterial 2-hybrid system
HM3443	5'- GTCTCCTCGAACACCTCGAA -3'	PCR confirmation of Mtb mfd deletion - binds to hyg cassete
HM3444	5'- AGAGCACCAACCCCGTACT -3'	PCR confirmation of Mtb mfd deletion - binds to hyg cassete
HM3446	5'- GTGGTCGATCGGGAGATGT -3'	PCR confirmation of Mtb mfd deletion - binds upstream of Mfd
HM3447	5'- GACGTCGTCGATGGTGAAC -3'	PCR confirmation of Mtb mfd deletion - binds upstream of Mfd
HM3506	5'- AGTGGCCTGAAGAGACGTTTGGCGCAGCGGCCGCAATGCCTGAAAAACAACGTTACAC -3'	amplification of S. typhimurium Mfd (AA 1-450) for bacterial 2-hybrid
HM3512	5'- AAGTGAAAGAAGAGAAACCAGAGGCAGCGGCCGCACGCACGATCAACCCGGATAC -3'	amplification of S. typhimurium Mfd (RID domain) for bacterial 2-hybrid
HM3513	5'- CGGCCACGATGCGTCCGGCGTAGAGTTAGAATAACTGATACTGCTCACGATCATGC -3'	amplification of S. typhimurium Mfd (RID domain) for bacterial 2-hybrid
HM3516	5'- AGTGGCCTGAAGAGACGTTTGGCGCAGCGGCCGCACCACAAGTTCTGGATGTACCT -3'	amplification of S. typhimurium rpoB (AA 19-142) for bacterial 2-hybrid
HM3517	5'- CTGCGATGCAGATCTGTAAGGTAAGTTACTCAGTACCGTTGATAACAAAGG -3'	amplification of S. typhimurium rpoB (AA 19-142) for bacterial 2-hybrid
HM3518	5'- AAGTGAAAGAAGAGAAACCAGAGGCAGCGGCCGCACCACAAGTTCTGGATGTACCT -3'	amplification of S. typhimurium rpoB (AA 19-142) for bacterial 2-hybrid
HM3519	5'- CGGCCACGATGCGTCCGGCGTAGAGTTACTCAGTACCGTTGATAACAAAGG -3'	amplification of S. typhimurium rpoB (AA 19-142) for bacterial 2-hybrid
HM3546	5'- CTGCGATGCAGATCTGTAAGGTAAGTTACAAAAGATCGCTTTCACAAATC -3'	amplification of S. typhimurium Mfd (AA 1-450) for bacterial 2-hybrid
HM3632	5'- AGAGTGCGGCGTAAAACAAAAAGAGATACTGACAACCGTTATGACCGCACCGGGGCC -3'	amplification of Mtb Mfd coding sequence with upstream homology to ST19 Mfd
HM3633	5'- GCCCCAGCTGGCAATTCCGGTCACGGTTGTCGCTCCTTAAT -3'	amplification of Mtb Mfd coding sequence with homology to Kan resistance casette from pKD13
HM3634	5'- ATTAAGGAGCGACAACCGTGACCGGAATTGCCAGCTGGGGC -3'	amplification of Kan resistance casette from pKD13 with homology to Mtb Mfd coding sequence
HM3635	5'- GATTAGGCCGGACGCAGAGTAATGACGCCCGGCCTGACGCTTAGAAGAACTCGTCAA -3'	amplification of Kan resistance casette from pKD13 with downstream homology to ST19 Mfd
HM3646	5'- AACGGTTGTCAGTATCTCTTTTTG -3'	amplification of pUC19 containing ST19 Mfd promoter region
HM3647	5'- CTCGAGTGGGGTGCCTAATG -3'	amplification of pUC19 containing ST19 Mfd promoter region
HM3648	5'- CAAAAAGAGATACTGACAACCGTTATGACCGCACCGGGGCCTG -3'	amplification of Mtb mfd for gibson cloning into pUC19
HM3649	5'- CATTAGGCACCCCACTCGAGTCACGGTTGTCGCTCCTTAATC -3'	amplification of Mtb mfd for gibson cloning into pUC19
HM3690	5'- AAGTGAAAGAAGAGAAACCAGAGGCAGCGGCCGCAAAATCGACATCGCACAACC -3'	amplification of S. typhimurium UvrA (AA 88-505) for bacterial 2-hybrid
HM3691	5'- CGGCCACGATGCGTCCGGCGTAGAGTTATAACCCGGCGCCTATCT -3'	amplification of S. typhimurium UvrA (AA 88-505) for bacterial 2-hybrid
HM3692	5'- ATGACCGCACCGGGGC -3'	amplication of Mtb Mfd
HM3693	5'- ACCACGCGGTGTGCGGTTCCGGTGCCCGGCGCGA -3'	amplication of Mtb Mfd
HM3694	5'- TCGCGCCGGGCACCGGAACCGCACACCGCGTGGT -3'	amplication of Mtb Mfd
HM3695	5'- CCGAAGGTATCGGCGCGCTCGACGATCAAAGTGTTGGC -3'	amplication of Mtb Mfd
HM3696	5'- GCCAACACTTTGATCGTCGAGCGCGCCGATACCTTCGG -3'	amplication of Mtb Mfd
HM3697	5'- CATTAGGCACCCCACTCGAGTCACGGTTGTCGCTCCTTAATC -3'	amplication of Mtb Mfd
HM3698	5'- GCCCCAGCTGGCAATTCCGGTCACGGTTGTCGCTCCTTAATC -3'	amplication of Mtb Mfd
HM3702	5'- CGGTACCTCGAGTCTAGAA GATCCCGATGGACCGGGTGA -3'	amplification of 3' CDS of Mtb mfd for construction of pHM566 (pKM342-mfd plasmid)
HM3703	5'- ACCGAGCTCGAATTAAGTACTTCCAGAACCGTTGCACGGT -3'	amplification of 3' CDS of Mtb mfd for construction of pHM566 (pKM342-mfd plasmid)
HM3717	5'- TAAATAAGCTAGCTTTACCTGTTCGGCGC -3'	amplification of S. typhimurium for clonining into pUC19
HM3718	5'- TAAATAACTCGAG TTATGCAATAGCGTTTTCTTC -3'	amplification of S. typhimurium for clonining into pUC19
HM3719	5'- TTATTTACTCGAGTGGGGTGCCTAATGAGT -3'	amplification of pUC19 backbone
HM3720	5'- TTATTTAGCTAGCCGGTATTTTCTCCTTACGC -3'	amplification of pUC19 backbone
HM3725	5'- CCGCCAGCCTCCCGAGTGGTCATGC -3'	site directed mutagenesis of pHM481 and pHM457 (L499R mutation)
HM3726	5'- GCATGACCACTCGGGAGGCTGGCGG -3'	site directed mutagenesis of pHM481 and pHM457 (L499R mutation)
HM3729	5'-CAACAGCGCGCCGGCCGTCGCGTATTCG -3'	site directed mutagenesis of pHM499 and pHM650 (R165A mutation)
HM3730	5'-CGAATACGCGACGGCCGGCGCGCTGTTG -3'	site directed mutagenesis of pHM499 and pHM650 (R165A mutation)
HM3908	5'- AGTTCTAGAGCGGCCGCCA -3'	amplification of hygromycin marked cassette (pHM4566) to make Mfd deletion in Mtb
HM4007	5'- AGTGGCCTGAAGAGACGTTTGGCGCAGCGGCCGCACGTGAATTCCTGGAAGCCTC -3'	amplification of Mtb Mfd (AA 334-651 domain) for bacterial 2-hybrid
HM4011	5'- CTGCGATGCAGATCTGTAAGGTAAGTTACGACCCGTCGGCCAG -3'	amplification of Mtb Mfd (AA 334-651 domain) for bacterial 2-hybrid
HM4064	5'- ACAAACCAGGCATCCGAGTCTCTACCGGGAAAGGTGAATGGTGTAGGCTGGAGCTGCTTC -3'	amplification of pkd13 template to make uvrA deletion in S. typhimurium
HM4065	5'- CCGCTTCCCGGCGAATCGGAAAGCGGCGTGAAGGTTACATATGAATATCCTCCTTAG- '3	amplification of pkd13 template to make uvrA deletion in S. typhimurium
HM4759	5'- TTTTGGCGGATGAGAGAAGA -3'	linearization of pMMB67EH backbone for construction of pHM649 and pHM651
HM4760	5'- ACAGCTCATTTCAGAATATTTG -3'	linearization of pMMB67EH backbone for construction of pHM649 and pHM651
HM4761	5'- GAAAATCTTCTCTCATCCGCCAAAACTTTACCTGTTCGGCGCGTT -3'	amplifcation of S. typhimurium mfd for construction of pHM649 and pHM651
HM4762	5'- CTGGCAAATATTCTGAAATGAGCTGTTTATGCAATAGCGTTTTCTT -3'	amplifcation of S. typhimurium mfd for construction of pHM649 and pHM651
HM4896	5'- ATGGTTTACTCCTATACCGAG -3'	PCR and sequencing primer for S. typhimurium rpoB
HM4897	5'- CTCGTCTTCCAGTTCGATG -3'	PCR and sequencing primer for S. typhimurium rpoB
HM4898	5'- TAGATTTCTACCAGCGCGC -3'	sequencing primer for S. typhimurium rpoB
HM4899	5'- TACCGCATGATGCGCCCT -3'	sequencing primer for S. typhimurium rpoB
HM4900	5'- TTGTCAGCGCGCAGAGTCG -3'	sequencing primer for S. typhimurium rpoB
HM4901	5'- CCGCTGGTGGGTACCGGTA -3'	sequencing primer for S. typhimurium rpoB
HM4902	5'- ACCCGGCTGGATACGGCGT -3'	sequencing primer for S. typhimurium rpoB
HM4903	5'- GATAAGATGGCAGGTCGTCA -3'	sequencing primer for S. typhimurium rpoB
HM4993	5'- GGTGGAAGAGATGGCGAAAG -3'	PCR and sequencing primer for S. typhimurium folA
HM4994	5'- CTTTCCTAACGGTCAACTGG -3'	PCR and sequencing primer for S. typhimurium folA
